# Supplementary material for: 11β-hydroxysteroid dehydrogenase type 1 has no effect on survival during experimental malaria but affects parasitemia in a parasite strain-specific manner
Source: Sci Rep. 2017 Oct 23;7:13835. doi: 10.1038/s41598-017-14288-x (PMC5653823; doi:10.1038/s41598-017-14288-x)
Supplement: Supplementary file 2 — Supplementary Table S1 [file 41598_2017_14288_MOESM2_ESM.xlsx]

## Sheet: 1449 SNP HSD1
					Genotyping Result
Index	Name	Chr	Position	SNPs that differentiate between C57BL/6J and C57BL/6JOlaHsd	129S6/SvEvTac_129S6_Ref_1.GType	C57BL/6J_B6J_Ref_1.GType	C57BL/6JOlaHsd Backcross control 1	C57BL/6JOlaHsd Backcross control 2	Hsd11b1Del/Del sample 1	Hsd11b1Del/Del sample 2	Hsd11b1Del/Del sample 3	WT sample 1	WT sample 2	WT sample 3	C57BL/6JOlaHsd Backcross control 2	Hsd11b1Del/Del sample 1	Hsd11b1Del/Del sample 2	Hsd11b1Del/Del sample 3	WT sample 1	WT sample 2	WT sample 3		Taconic Key
1	rs3683945	1	3201415		AA	AA	AA	AA	AA	AA	AA	AA	AA	AA	1	1	1	1	1	1	1		Symbol	Definition
2	rs6269442	1	3495168		BB	AA	AA	AA	AA	AA	AA	AA	AA	AA	1	1	1	1	1	1	1
3	rs13475701	1	4538744		AA	AA	AA	AA	AA	AA	AA	AA	AA	AA	1	1	1	1	1	1	1		AA	Homozygous for Allele1
4	rs13475706	1	5917284		AA	AA	AA	AA	AA	AA	AA	AA	AA	AA	1	1	1	1	1	1	1		AB	Heterozygous 1/2
5	rs3684358	1	8111551		AA	BB	BB	BB	BB	BB	BB	BB	BB	BB	1	1	1	1	1	1	1		BB	Homozygous for Allele2
6	rs3716083	1	9092463		AA	BB	BB	BB	BB	BB	BB	BB	BB	BB	1	1	1	1	1	1	1
7	rs3722996	1	11348581		AA	AA	AA	AA	AA	AA	AA	AA	AA	AA	1	1	1	1	1	1	1		1	Homozygous for C57BL/6JOlaHsd SNP
8	rs13475729	1	12981709		AA	BB	BB	BB	BB	BB	BB	BB	BB	BB	1	1	1	1	1	1	1		0.5	Heterozygous for C57BL/6JOlaHsd SNP and non-C57BL/6JOlaHsd SNP
9	rs3671256	1	16443156		BB	AA	AA	AA	AA	AA	AA	AA	AA	AA	1	1	1	1	1	1	1		0	Homozygous for non-C57BL/6JOlaHsd SNP
10	rs13475745	1	17512198		AA	BB	BB	BB	BB	BB	BB	BB	BB	BB	1	1	1	1	1	1	1		NC=no call
11	rs13475750	1	19680103		BB	AA	AA	AA	AA	AA	AA	AA	AA	AA	1	1	1	1	1	1	1		Highlighted region indicates the region 25 MBp on either side of the known chromosomal modification
12	rs6404446	1	20994482		AA	BB	BB	BB	BB	BB	BB	BB	BB	BB	1	1	1	1	1	1	1
13	mCV23695025	1	22386585		BB	AA	AA	AA	AA	AA	AA	AA	AA	AA	1	1	1	1	1	1	1
14	rs6173215	1	22977896		AA	AA	AA	AA	AA	AA	AA	AA	AA	AA	1	1	1	1	1	1	1
15	mCV24784983	1	25471405		AA	AA	AA	AA	AA	AA	AA	AA	AA	AA	1	1	1	1	1	1	1
16	rs6166266	1	26136349		AA	AA	AA	AA	AA	AA	AA	AA	AA	AA	1	1	1	1	1	1	1
17	rs3677683	1	27510356		BB	AA	AA	AA	AA	AA	AA	AA	AA	AA	1	1	1	1	1	1	1
18	rs3695988	1	29990732		BB	AA	AA	AA	AA	AA	AA	AA	AA	AA	1	1	1	1	1	1	1
19	rs4137502	1	31102378		BB	BB	BB	BB	BB	BB	BB	BB	BB	BB	1	1	1	1	1	1	1
20	rs3707642	1	32799125		AA	BB	BB	BB	BB	BB	BB	BB	BB	BB	1	1	1	1	1	1	1
21	rs3681732	1	34414162		BB	AA	AA	AA	AA	AA	AA	AA	AA	AA	1	1	1	1	1	1	1
22	rs3683997	1	36198091		BB	BB	BB	BB	BB	BB	BB	BB	BB	BB	1	1	1	1	1	1	1
23	rs4222295	1	39320203		BB	BB	BB	BB	BB	BB	BB	BB	BB	BB	1	1	1	1	1	1	1
24	gnf01.036.770	1	40297949		AA	BB	BB	BB	BB	BB	BB	BB	BB	BB	1	1	1	1	1	1	1
25	rs13475827	1	41262551		AA	BB	BB	BB	BB	BB	BB	BB	BB	BB	1	1	1	1	1	1	1
26	rs13475834	1	42789902		BB	AA	AA	AA	AA	AA	AA	AA	AA	AA	1	1	1	1	1	1	1
27	CEL-1_44668113	1	44668113		NC	NC	NC	NC	NC	NC	NC	NC	NC	NC	NA	NA	NA	NA	NA	NA	NA
28	rs13475847	1	46277649		BB	AA	AA	AA	AA	AA	AA	AA	AA	AA	1	1	1	1	1	1	1
29	rs13475851	1	47845326		AA	AA	AA	AA	AA	AA	AA	AA	AA	AA	1	1	1	1	1	1	1
30	CEL-1_49993068	1	49993068		AA	BB	BB	BB	BB	BB	BB	BB	BB	BB	1	1	1	1	1	1	1
31	rs3724092	1	50613798		AA	BB	BB	BB	BB	BB	BB	BB	BB	BB	1	1	1	1	1	1	1
32	rs13475866	1	51771264		BB	BB	BB	BB	BB	BB	BB	BB	BB	BB	1	1	1	1	1	1	1
33	rs6183203	1	53853346		BB	BB	BB	BB	BB	BB	BB	BB	BB	BB	1	1	1	1	1	1	1
34	rs6386920	1	54482766		AA	AA	AA	AA	AA	AA	AA	AA	AA	AA	1	1	1	1	1	1	1
35	rs3723035	1	55942220		BB	BB	BB	BB	BB	BB	BB	BB	BB	BB	1	1	1	1	1	1	1
36	rs13475881	1	58775689		BB	AA	AA	AA	AA	AA	AA	AA	AA	AA	1	1	1	1	1	1	1
37	rs6353774	1	60126995		BB	BB	BB	BB	BB	BB	BB	BB	BB	BB	1	1	1	1	1	1	1
38	rs3716105	1	61943426		AA	AA	AA	AA	AA	AA	AA	AA	AA	AA	1	1	1	1	1	1	1
39	rs6322485	1	63649681		AA	BB	BB	BB	BB	BB	BB	BB	BB	BB	1	1	1	1	1	1	1
40	rs6395308	1	65272783		BB	BB	BB	BB	BB	BB	BB	BB	BB	BB	1	1	1	1	1	1	1
41	rs13475902	1	66810982		NC	NC	NC	NC	NC	NC	NC	NC	NC	NC	NA	NA	NA	NA	NA	NA	NA
42	rs6288543	1	68917890		AA	BB	BB	BB	BB	BB	BB	BB	BB	BB	1	1	1	1	1	1	1
43	rs6312657	1	69408967		BB	AA	AA	AA	AA	AA	AA	NC	AA	NC	1	1	1	1	NA	1	NA
44	rs6191076	1	72377589		AA	AA	AA	AA	AA	AA	AA	AA	AA	AA	1	1	1	1	1	1	1
45	rs13475919	1	73407862		BB	BB	BB	BB	BB	BB	BB	BB	BB	BB	1	1	1	1	1	1	1
46	rs3713616	1	74900046		BB	AA	AA	AA	AA	AA	AA	AA	AA	AA	1	1	1	1	1	1	1
47	rs13475931	1	76832354		BB	AA	AA	AA	AA	AA	AA	AA	AA	AA	1	1	1	1	1	1	1
48	gnf01.075.385	1	78359030		AA	BB	BB	BB	BB	BB	BB	BB	BB	BB	1	1	1	1	1	1	1
49	rs13475939	1	79202787		AA	BB	BB	BB	BB	BB	BB	BB	BB	BB	1	1	1	1	1	1	1
50	mCV23431007	1	80839073		BB	BB	BB	BB	BB	BB	BB	BB	BB	BB	1	1	1	1	1	1	1
51	rs13475946	1	81235702		AA	BB	BB	BB	BB	BB	BB	BB	BB	BB	1	1	1	1	1	1	1
52	gnf01.079.218	1	82668689		BB	AA	AA	AA	AA	AA	AA	AA	AA	AA	1	1	1	1	1	1	1
53	rs3723062	1	85865441		AA	BB	BB	BB	BB	BB	BB	BB	BB	BB	1	1	1	1	1	1	1
54	UT_1_89.100476	1	87104170		BB	AA	AA	AA	AA	AA	AA	AA	AA	AA	1	1	1	1	1	1	1
55	rs6195073	1	88494443		BB	AA	AA	AA	AA	AA	AA	AA	AA	AA	1	1	1	1	1	1	1
56	rs13475980	1	91575836		AA	BB	BB	BB	BB	BB	BB	BB	BB	BB	1	1	1	1	1	1	1
57	rs6268443	1	93319361		BB	AA	AA	AA	AA	AA	AA	AA	AA	AA	1	1	1	1	1	1	1
58	rs6157345	1	95497940		BB	AA	AA	AA	AA	AA	AA	AA	AA	AA	1	1	1	1	1	1	1
59	rs3726669	1	96875139		AA	BB	BB	BB	BB	BB	BB	BB	BB	BB	1	1	1	1	1	1	1
60	rs13476003	1	97677389		BB	AA	AA	AA	AA	AA	AA	AA	AA	AA	1	1	1	1	1	1	1
61	rs13476012	1	99797518		BB	AA	AA	AA	AA	AA	AA	AA	AA	AA	1	1	1	1	1	1	1
62	rs6368370	1	101749052		AA	BB	BB	BB	BB	BB	BB	BB	BB	BB	1	1	1	1	1	1	1
63	CEL-1_103251925	1	103251925		BB	BB	BB	BB	BB	BB	BB	BB	BB	BB	1	1	1	1	1	1	1
64	CEL-1_105423103	1	105423103		BB	BB	BB	BB	BB	BB	BB	BB	BB	BB	1	1	1	1	1	1	1
65	rs13476036	1	106831730		BB	AA	AA	AA	AA	AA	AA	AA	AA	AA	1	1	1	1	1	1	1
66	rs3685919	1	109634975		AA	BB	BB	BB	BB	BB	BB	BB	BB	BB	1	1	1	1	1	1	1
67	rs13476050	1	110616212		BB	AA	AA	AA	AA	AA	AA	AA	AA	AA	1	1	1	1	1	1	1
68	rs3726043	1	111780707		BB	AA	AA	AA	AA	AA	AA	AA	AA	AA	1	1	1	1	1	1	1
69	rs13476061	1	113899609		BB	AA	AA	AA	AA	AA	AA	AA	AA	AA	1	1	1	1	1	1	1
70	mCV24201027	1	115751113		BB	BB	BB	BB	BB	BB	BB	BB	BB	BB	1	1	1	1	1	1	1
71	rs3674655	1	117379659		AA	BB	BB	BB	BB	BB	BB	BB	BB	BB	1	1	1	1	1	1	1
72	rs3695581	1	118500635		BB	BB	BB	BB	BB	BB	BB	BB	BB	BB	1	1	1	1	1	1	1
73	rs3678634	1	120380872		AA	BB	BB	BB	BB	BB	BB	BB	BB	BB	1	1	1	1	1	1	1
74	rs3717360	1	122796548		BB	AA	AA	AA	AA	AA	AA	AA	AA	AA	1	1	1	1	1	1	1
75	rs3694822	1	123642529		AA	BB	BB	BB	BB	BB	BB	BB	BB	BB	1	1	1	1	1	1	1
76	rs4137908	1	125475941		AA	BB	BB	BB	BB	BB	BB	BB	BB	BB	1	1	1	1	1	1	1
77	rs6228473	1	126460218		AA	BB	BB	BB	BB	BB	BB	BB	BB	BB	1	1	1	1	1	1	1
78	rs13476104	1	128094625		AA	BB	BB	BB	BB	BB	BB	BB	BB	BB	1	1	1	1	1	1	1
79	rs3699561	1	130962369		AA	BB	BB	BB	BB	BB	BB	BB	BB	BB	1	1	1	1	1	1	1
80	rs3724826	1	131376437		BB	AA	AA	AA	AA	AA	AA	AA	AA	AA	1	1	1	1	1	1	1
81	rs13476119	1	134099450		AA	AA	AA	AA	AA	AA	AA	AA	AA	AA	1	1	1	1	1	1	1
82	rs8250053	1	135044501		BB	AA	AA	AA	AA	AA	AA	AA	AA	AA	1	1	1	1	1	1	1
83	rs6279930	1	137268795		BB	AA	AA	AA	AA	AA	AA	AA	AA	AA	1	1	1	1	1	1	1
84	gnf01.137.841	1	138089211		AA	AA	AA	AA	AA	AA	AA	AA	AA	AA	1	1	1	1	1	1	1
85	rs13476141	1	140472264		BB	AA	AA	AA	AA	AA	AA	AA	AA	AA	1	1	1	1	1	1	1
86	rs6382880	1	142470600		BB	AA	AA	AA	AA	AA	AA	AA	AA	AA	1	1	1	1	1	1	1
87	rs13476152	1	144012938		BB	AA	AA	AA	AA	AA	AA	AA	AA	AA	1	1	1	1	1	1	1
88	rs3672697	1	145088382		BB	BB	BB	BB	BB	BB	BB	BB	BB	BB	1	1	1	1	1	1	1
89	rs13476163	1	146776886		BB	AA	AA	AA	AA	AA	AA	AA	AA	AA	1	1	1	1	1	1	1
90	rs6411476	1	148913234		AA	BB	BB	BB	BB	BB	BB	BB	BB	BB	1	1	1	1	1	1	1
91	rs6393307	1	150967309		BB	BB	BB	BB	BB	BB	BB	BB	BB	BB	1	1	1	1	1	1	1
92	CEL-1_152747565	1	152747565		AA	BB	BB	BB	BB	BB	BB	BB	BB	BB	1	1	1	1	1	1	1
93	rs13476187	1	154187910		BB	BB	BB	BB	BB	BB	BB	BB	BB	BB	1	1	1	1	1	1	1
94	UT_1_113.684537	1	156044150		AA	AA	AA	AA	AA	AA	AA	AA	AA	AA	1	1	1	1	1	1	1
95	rs3719034	1	157158100		BB	BB	BB	BB	BB	BB	BB	BB	BB	BB	1	1	1	1	1	1	1
96	rs6387609	1	157898706		AA	AA	AA	AA	AA	AA	AA	AA	AA	AA	1	1	1	1	1	1	1
97	rs3693161	1	160294867		BB	BB	BB	BB	BB	BB	BB	BB	BB	BB	1	1	1	1	1	1	1
98	rs13476208	1	162037129		AA	AA	AA	AA	AA	AA	AA	AA	AA	AA	1	1	1	1	1	1	1
99	UT_1_167.58185	1	164012960		BB	BB	BB	BB	BB	BB	BB	BB	BB	BB	1	1	1	1	1	1	1
100	rs13476219	1	166263327		BB	BB	BB	BB	BB	BB	BB	BB	BB	BB	1	1	1	1	1	1	1
101	rs6399765	1	167289594		BB	BB	BB	BB	BB	BB	BB	BB	BB	BB	1	1	1	1	1	1	1
102	rs13476229	1	169381101		AA	BB	BB	BB	BB	BB	BB	BB	BB	BB	1	1	1	1	1	1	1
103	rs8245216	1	171312251		AA	BB	BB	BB	BB	BB	BB	BB	BB	BB	1	1	1	1	1	1	1
104	rs13466711	1	172206556		BB	AA	AA	AA	AA	AA	AA	AA	AA	AA	1	1	1	1	1	1	1
105	rs3707910	1	172614886		AA	BB	BB	BB	BB	BB	BB	BB	BB	BB	1	1	1	1	1	1	1
106	rs3669108	1	174667766		BB	AA	AA	AA	AA	AA	AA	AA	AA	AA	1	1	1	1	1	1	1
107	rs3700831	1	176145762		BB	AA	AA	AA	AA	AA	AA	AA	AA	AA	1	1	1	1	1	1	1
108	CEL-1_178482360	1	178482360		BB	BB	BB	BB	BB	BB	BB	BB	BB	BB	1	1	1	1	1	1	1
109	rs13476265	1	179633768		AA	BB	BB	BB	BB	BB	BB	BB	BB	BB	1	1	1	1	1	1	1
110	rs13474399	1	180675247		AA	AA	AA	AA	AA	AA	AA	AA	AA	AA	1	1	1	1	1	1	1
111	rs13476272	1	181495101		BB	BB	BB	BB	BB	BB	BB	BB	BB	BB	1	1	1	1	1	1	1
112	rs13476273	1	182175880		BB	BB	BB	BB	BB	BB	BB	BB	BB	BB	1	1	1	1	1	1	1
113	rs6157620	1	183197685		AA	BB	BB	BB	BB	BB	BB	BB	BB	BB	1	1	1	1	1	1	1
114	mCV22849619	1	186531848		BB	AA	AA	AA	AA	AA	AA	AA	AA	AA	1	1	1	1	1	1	1
115	rs3667164	1	188355284		BB	AA	AA	AA	AA	AA	AA	AA	AA	AA	1	1	1	1	1	1	1
116	rs13476300	1	190164592		AA	BB	BB	BB	BB	BB	BB	BB	BB	BB	1	1	1	1	1	1	1
117	rs13476313	1	194054190		BB	BB	BB	BB	BB	BB	BB	BB	BB	BB	1	1	1	1	1	1	1
118	mCV24145570	1	195161421		BB	BB	BB	BB	BB	BB	BB	BB	BB	BB	1	1	1	1	1	1	1
119	rs3713997	2	3181746		AA	BB	BB	BB	BB	BB	BB	BB	BB	BB	1	1	1	1	1	1	1
120	rs6213083	2	3972678		AA	BB	BB	BB	BB	BB	BB	BB	BB	BB	1	1	1	1	1	1	1
121	rs4136817	2	4258057		AA	BB	BB	BB	BB	BB	BB	BB	BB	BB	1	1	1	1	1	1	1
122	rs3678168	2	5606042		BB	BB	BB	BB	BB	BB	BB	BB	BB	BB	1	1	1	1	1	1	1
123	rs6359983	2	6694892		AA	AA	AA	AA	AA	AA	AA	AA	AA	AA	1	1	1	1	1	1	1
124	gnf02.006.767	2	9780767		BB	BB	BB	BB	BB	BB	BB	BB	BB	BB	1	1	1	1	1	1	1
125	rs6240512	2	10929543		AA	BB	BB	BB	BB	BB	BB	BB	BB	BB	1	1	1	1	1	1	1
126	rs6172408	2	12582823		AA	AA	AA	AA	AA	AA	AA	AA	AA	AA	1	1	1	1	1	1	1
127	rs6287980	2	13669366		NC	NC	NC	NC	NC	NC	NC	NC	NC	NC	NA	NA	NA	NA	NA	NA	NA
128	CZECH-2_15618849	2	15618849		BB	BB	BB	BB	BB	BB	BB	BB	BB	BB	1	1	1	1	1	1	1
129	rs6402127	2	17856135		BB	BB	BB	BB	BB	BB	BB	BB	BB	BB	1	1	1	1	1	1	1
130	rs13476366	2	19454722		AA	AA	AA	AA	AA	AA	AA	AA	AA	AA	1	1	1	1	1	1	1
131	rs3674936	2	20427488		BB	AA	AA	AA	AA	AA	AA	AA	AA	AA	1	1	1	1	1	1	1
132	rs6404309	2	23451610		BB	BB	BB	BB	BB	BB	BB	BB	BB	BB	1	1	1	1	1	1	1
133	rs6286688	2	24495175		BB	BB	BB	BB	BB	BB	BB	BB	BB	BB	1	1	1	1	1	1	1
134	rs13476391	2	26055543		AA	AA	AA	AA	AA	AA	AA	AA	AA	AA	1	1	1	1	1	1	1
135	rs13476399	2	28249160		BB	AA	AA	AA	AA	AA	AA	AA	AA	AA	1	1	1	1	1	1	1
136	rs3154953	2	30147850		AA	BB	BB	BB	BB	BB	BB	BB	BB	BB	1	1	1	1	1	1	1
137	rs6186876	2	31660228		BB	BB	BB	BB	BB	BB	BB	BB	BB	BB	1	1	1	1	1	1	1
138	CEL-2_32981944	2	32981944		BB	BB	BB	BB	BB	BB	BB	BB	BB	BB	1	1	1	1	1	1	1
139	gnf02.035.469	2	33954610		AA	AA	AA	AA	AA	AA	AA	AA	AA	AA	1	1	1	1	1	1	1
140	rs6260403	2	35804961		AA	AA	AA	AA	AA	AA	AA	AA	AA	AA	1	1	1	1	1	1	1
141	rs13476439	2	38071109		AA	BB	BB	BB	BB	BB	BB	BB	BB	BB	1	1	1	1	1	1	1
142	rs13476454	2	41244144		BB	AA	AA	AA	AA	AA	AA	AA	AA	AA	1	1	1	1	1	1	1
143	rs13476467	2	44361765		AA	BB	BB	BB	BB	BB	BB	BB	BB	BB	1	1	1	1	1	1	1
144	rs13476472	2	45653218		BB	AA	AA	AA	AA	AA	AA	AA	AA	AA	1	1	1	1	1	1	1
145	rs6265423	2	47124603		AA	AA	AA	AA	AA	AA	AA	AA	AA	AA	1	1	1	1	1	1	1
146	rs6250599	2	48633486		AA	AA	AA	AA	AA	AA	AA	AA	AA	AA	1	1	1	1	1	1	1
147	CEL-2_50605053	2	50605053		AA	BB	BB	BB	BB	BB	BB	BB	BB	BB	1	1	1	1	1	1	1
148	rs3725341	2	51425686		BB	AA	AA	AA	AA	AA	AA	AA	AA	AA	1	1	1	1	1	1	1
149	rs13476503	2	53143600		AA	BB	BB	BB	BB	BB	BB	BB	BB	BB	1	1	1	1	1	1	1
150	rs3718711	2	56489184		BB	AA	AA	AA	AA	AA	AA	AA	AA	AA	1	1	1	1	1	1	1
151	rs3672719	2	58142938		AA	BB	BB	BB	BB	BB	BB	BB	BB	BB	1	1	1	1	1	1	1
152	rs13476530	2	59956872		AA	BB	BB	BB	BB	BB	BB	BB	BB	BB	1	1	1	1	1	1	1
153	rs4223189	2	61738719		BB	AA	AA	AA	AA	AA	AA	AA	AA	AA	1	1	1	1	1	1	1
154	CEL-2_63143553	2	63143553		BB	AA	AA	AA	AA	AA	AA	AA	AA	AA	1	1	1	1	1	1	1
155	rs6222797	2	65057687		BB	AA	AA	AA	AA	AA	AA	AA	AA	AA	1	1	1	1	1	1	1
156	rs13476553	2	66906537		BB	AA	AA	AA	AA	AA	AA	AA	AA	AA	1	1	1	1	1	1	1
157	rs6381994	2	68188374		AA	AA	AA	AA	AA	AA	AA	AA	AA	AA	1	1	1	1	1	1	1
158	rs4136610	2	70090167		BB	BB	BB	BB	BB	BB	BB	BB	BB	BB	1	1	1	1	1	1	1
159	rs3664661	2	71492729		BB	BB	BB	BB	BB	BB	BB	BB	BB	BB	1	1	1	1	1	1	1
160	CEL-2_73370728	2	73370728		BB	AA	AA	AA	AA	AA	AA	AA	AA	AA	1	1	1	1	1	1	1
161	rs13476580	2	74776032		AA	BB	BB	BB	BB	BB	BB	BB	BB	BB	1	1	1	1	1	1	1
162	gnf02.076.311	2	77549169		BB	BB	BB	BB	BB	BB	BB	BB	BB	BB	1	1	1	1	1	1	1
163	CEL-2_79237503	2	79237503		BB	BB	BB	BB	BB	BB	BB	BB	BB	BB	1	1	1	1	1	1	1
164	rs3722345	2	80509747		AA	AA	AA	AA	AA	AA	AA	AA	AA	AA	1	1	1	1	1	1	1
165	rs3667007	2	82000176		BB	BB	BB	BB	BB	BB	BB	BB	BB	BB	1	1	1	1	1	1	1
166	rs8273639	2	84666393		AA	AA	AA	AA	AA	AA	AA	AA	AA	AA	1	1	1	1	1	1	1
167	rs3689658	2	85572783		BB	BB	BB	BB	BB	BB	BB	BB	BB	BB	1	1	1	1	1	1	1
168	rs13476621	2	87247149		AA	AA	AA	AA	AA	AA	AA	AA	AA	AA	1	1	1	1	1	1	1
169	rs6404809	2	88899373		BB	BB	BB	BB	BB	BB	BB	BB	BB	BB	1	1	1	1	1	1	1
170	rs13476636	2	91539303		AA	AA	AA	AA	AA	AA	AA	AA	AA	AA	1	1	1	1	1	1	1
171	rs13476639	2	92720804		AA	AA	AA	AA	AA	AA	AA	AA	AA	AA	1	1	1	1	1	1	1
172	rs13476649	2	95929798		BB	BB	BB	BB	BB	BB	BB	BB	BB	BB	1	1	1	1	1	1	1
173	rs6316774	2	96787868		AA	BB	BB	BB	BB	BB	BB	BB	BB	BB	1	1	1	1	1	1	1
174	rs6378047	2	99378126		NC	NC	NC	NC	NC	NC	NC	NC	NC	NC	NA	NA	NA	NA	NA	NA	NA
175	rs6406705	2	100253963		AA	AA	AA	AA	AA	AA	AA	AA	AA	AA	1	1	1	1	1	1	1
176	rs13476666	2	101217024		BB	AA	AA	AA	AA	AA	AA	AA	AA	AA	1	1	1	1	1	1	1
177	gnf02.102.146	2	103792940		AA	AA	AA	AA	AA	AA	AA	AA	AA	AA	1	1	1	1	1	1	1
178	rs13476689	2	107356662		AA	AA	AA	AA	AA	AA	AA	AA	AA	AA	1	1	1	1	1	1	1
179	rs13476691	2	108396162		AA	AA	AA	AA	AA	AA	AA	AA	AA	AA	1	1	1	1	1	1	1
180	rs13476698	2	111095530		AA	AA	AA	AA	AA	AA	AA	AA	AA	AA	1	1	1	1	1	1	1
181	CEL-2_111981058	2	111981058		AA	BB	BB	BB	BB	BB	BB	BB	BB	BB	1	1	1	1	1	1	1
182	rs4138562	2	114161459		BB	AA	AA	AA	AA	AA	AA	AA	AA	AA	1	1	1	1	1	1	1
183	rs3699172	2	115671423		BB	AA	AA	AA	AA	AA	AA	AA	AA	AA	1	1	1	1	1	1	1
184	rs13476723	2	117074373		BB	BB	BB	BB	BB	BB	BB	BB	BB	BB	1	1	1	1	1	1	1
185	rs8279354	2	118948317		BB	AA	AA	AA	AA	AA	AA	AA	AA	AA	1	1	1	1	1	1	1
186	rs3658927	2	120726441		BB	AA	AA	AA	AA	AA	AA	AA	AA	AA	1	1	1	1	1	1	1
187	rs3723643	2	122067606		AA	AA	AA	AA	AA	AA	AA	AA	AA	AA	1	1	1	1	1	1	1
188	rs6228179	2	123216313		BB	AA	AA	AA	AA	AA	AA	AA	AA	AA	1	1	1	1	1	1	1
189	rs6401493	2	125046796		BB	AA	AA	AA	AA	AA	AA	AA	AA	AA	1	1	1	1	1	1	1
190	gnf02.126.027	2	127549770		AA	BB	BB	BB	BB	BB	BB	BB	BB	BB	1	1	1	1	1	1	1
191	rs3661596	2	129893838		BB	AA	AA	AA	AA	AA	AA	AA	AA	AA	1	1	1	1	1	1	1
192	rs3665528	2	130762932		BB	BB	BB	BB	BB	BB	BB	BB	BB	BB	1	1	1	1	1	1	1
193	rs4223511	2	131742558		AA	BB	BB	BB	BB	BB	BB	BB	BB	BB	1	1	1	1	1	1	1
194	rs13476783	2	133610154		AA	BB	BB	BB	BB	BB	BB	BB	BB	BB	1	1	1	1	1	1	1
195	CEL-2_135876979	2	135876979		BB	BB	BB	BB	BB	BB	BB	BB	BB	BB	1	1	1	1	1	1	1
196	rs8246404	2	136627476		AA	BB	BB	BB	BB	BB	BB	BB	BB	BB	1	1	1	1	1	1	1
197	rs6158085	2	138928693		BB	BB	BB	BB	BB	BB	BB	BB	BB	BB	1	1	1	1	1	1	1
198	rs13476807	2	140555557		AA	AA	AA	AA	AA	AA	AA	AA	AA	AA	1	1	1	1	1	1	1
199	rs13476810	2	142149749		BB	BB	BB	BB	BB	BB	BB	BB	BB	BB	1	1	1	1	1	1	1
200	rs13476817	2	144125632		AA	BB	BB	BB	BB	BB	BB	BB	BB	BB	1	1	1	1	1	1	1
201	rs6363071	2	145784318		AA	AA	AA	AA	AA	AA	AA	AA	AA	AA	1	1	1	1	1	1	1
202	rs6209325	2	147807884		AA	AA	AA	AA	AA	AA	AA	AA	AA	AA	1	1	1	1	1	1	1
203	rs6246342	2	149614906		AA	AA	AA	AA	AA	AA	AA	AA	AA	AA	1	1	1	1	1	1	1
204	gnf02.149.271	2	151100533		BB	AA	AA	AA	AA	AA	AA	AA	AA	AA	1	1	1	1	1	1	1
205	rs6247960	2	152642098		BB	BB	BB	BB	BB	BB	BB	BB	BB	BB	1	1	1	1	1	1	1
206	rs6376291	2	154204634		BB	AA	AA	AA	AA	AA	AA	AA	AA	AA	1	1	1	1	1	1	1
207	rs13476860	2	156330826		BB	AA	AA	AA	AA	AA	AA	AA	AA	AA	1	1	1	1	1	1	1
208	rs3695266	2	158068522		BB	AA	AA	AA	AA	AA	AA	AA	AA	AA	1	1	1	1	1	1	1
209	rs13476874	2	159733176		BB	BB	BB	BB	BB	BB	BB	BB	BB	BB	1	1	1	1	1	1	1
210	rs3664408	2	161443571		BB	AA	AA	AA	AA	AA	AA	AA	AA	AA	1	1	1	1	1	1	1
211	rs3671849	2	163215888		BB	BB	BB	BB	BB	BB	BB	BB	BB	BB	1	1	1	1	1	1	1
212	rs13476889	2	164370875		BB	AA	AA	AA	AA	AA	AA	AA	AA	AA	1	1	1	1	1	1	1
213	rs13476895	2	166374505		AA	BB	BB	BB	BB	BB	BB	BB	BB	BB	1	1	1	1	1	1	1
214	CEL-2_168586738	2	168586738		BB	AA	AA	AA	AA	AA	AA	AA	AA	AA	1	1	1	1	1	1	1
215	rs3726974	2	169905098		AA	BB	BB	BB	BB	BB	BB	BB	BB	BB	1	1	1	1	1	1	1
216	rs13476917	2	171452147		AA	BB	BB	BB	BB	BB	BB	BB	BB	BB	1	1	1	1	1	1	1
217	rs13476928	2	174162530		BB	AA	AA	AA	AA	AA	AA	AA	AA	AA	1	1	1	1	1	1	1
218	rs13476932	2	174923839		BB	AA	AA	AA	AA	AA	AA	AA	AA	AA	1	1	1	1	1	1	1
219	rs13476934	2	178315515		AA	BB	BB	BB	BB	BB	BB	BB	BB	BB	1	1	1	1	1	1	1
220	rs6187766	2	179210967		BB	AA	AA	AA	AA	AA	AA	AA	AA	AA	1	1	1	1	1	1	1
221	rs3679483	2	179814463		BB	AA	AA	AA	AA	AA	AA	AA	AA	AA	1	1	1	1	1	1	1
222	rs13476950	3	3793662		BB	BB	BB	BB	BB	BB	BB	BB	BB	BB	1	1	1	1	1	1	1
223	rs13476953	3	4378945		AA	AA	AA	AA	AA	AA	AA	AA	AA	AA	1	1	1	1	1	1	1
224	rs13476957	3	5656063		AA	AA	AA	AA	AA	AA	AA	AA	AA	AA	1	1	1	1	1	1	1
225	rs13476963	3	7703356		BB	BB	BB	BB	BB	BB	BB	BB	BB	BB	1	1	1	1	1	1	1
226	rs13476969	3	9744167		AA	BB	BB	BB	BB	BB	BB	BB	BB	BB	1	1	1	1	1	1	1
227	rs13476973	3	11073596		AA	BB	BB	BB	BB	BB	BB	BB	BB	BB	1	1	1	1	1	1	1
228	rs6248752	3	12161848		BB	AA	AA	AA	AA	AA	AA	AA	AA	AA	1	1	1	1	1	1	1
229	rs13476985	3	14943619		BB	BB	BB	BB	BB	BB	BB	BB	BB	BB	1	1	1	1	1	1	1
230	rs3659988	3	16122429		AA	AA	AA	AA	AA	AA	AA	AA	AA	AA	1	1	1	1	1	1	1
231	gnf03.015.035	3	17691447		BB	AA	AA	AA	AA	AA	AA	AA	AA	AA	1	1	1	1	1	1	1
232	mCV24211562	3	18932166		AA	AA	AA	AA	AA	AA	AA	AA	AA	AA	1	1	1	1	1	1	1
233	rs6235984	3	21215374		AA	AA	AA	AA	AA	AA	AA	AA	AA	AA	1	1	1	1	1	1	1
234	rs13477019	3	23589162	X	AA	BB	AA	AA	AA	AA	AA	AA	AA	AA	1	1	1	1	1	1	1
235	rs3715834	3	26405124		BB	AA	AA	AA	AA	AA	AA	AA	AA	AA	1	1	1	1	1	1	1
236	rs13477030	3	27365675		AA	BB	BB	BB	BB	BB	BB	BB	BB	BB	1	1	1	1	1	1	1
237	rs3660588	3	30094761		AA	AA	AA	AA	AA	AA	AA	AA	AA	AA	1	1	1	1	1	1	1
238	rs13477043	3	31257023		BB	BB	BB	BB	BB	BB	BB	BB	BB	BB	1	1	1	1	1	1	1
239	gnf03.030.222	3	33096061		BB	AA	AA	AA	AA	AA	AA	AA	AA	AA	1	1	1	1	1	1	1
240	rs4223883	3	33860283		BB	AA	AA	AA	AA	AA	AA	AA	AA	AA	1	1	1	1	1	1	1
241	rs6246699	3	36110851		BB	AA	AA	AA	AA	AA	AA	AA	AA	AA	1	1	1	1	1	1	1
242	rs6274061	3	38689460		AA	BB	BB	BB	BB	BB	BB	BB	BB	BB	1	1	1	1	1	1	1
243	rs6324747	3	39835273		BB	AA	AA	AA	AA	AA	AA	AA	AA	AA	1	1	1	1	1	1	1
244	rs3661720	3	41838640		BB	AA	AA	AA	AA	AA	AA	AA	AA	AA	1	1	1	1	1	1	1
245	rs13477083	3	43361057		AA	AA	AA	AA	AA	AA	AA	AA	AA	AA	1	1	1	1	1	1	1
246	CEL-3_45598106	3	45598106		BB	BB	BB	BB	BB	BB	BB	BB	BB	BB	1	1	1	1	1	1	1
247	CEL-3_46558020	3	46558020		AA	AA	AA	AA	AA	AA	AA	AA	AA	AA	1	1	1	1	1	1	1
248	rs13477097	3	48335184		BB	BB	BB	BB	BB	BB	BB	BB	BB	BB	1	1	1	1	1	1	1
249	rs4139913	3	50623988		BB	BB	BB	BB	BB	BB	BB	BB	BB	BB	1	1	1	1	1	1	1
250	rs6241331	3	52675823		BB	AA	AA	AA	AA	AA	AA	AA	AA	AA	1	1	1	1	1	1	1
251	rs6335414	3	53103565		BB	AA	AA	AA	AA	AA	AA	AA	AA	AA	1	1	1	1	1	1	1
252	rs4223969	3	55143939		AA	AA	AA	AA	AA	AA	AA	AA	AA	AA	1	1	1	1	1	1	1
253	rs13477126	3	56753970		AA	AA	AA	AA	AA	AA	AA	AA	AA	AA	1	1	1	1	1	1	1
254	rs6301139	3	58612475		AA	AA	AA	AA	AA	AA	AA	AA	AA	AA	1	1	1	1	1	1	1
255	rs13477138	3	60037290		AA	BB	BB	BB	BB	BB	BB	BB	BB	BB	1	1	1	1	1	1	1
256	rs13477143	3	61103349		BB	AA	AA	AA	AA	AA	AA	AA	AA	AA	1	1	1	1	1	1	1
257	rs13477154	3	63787516		AA	BB	BB	BB	BB	BB	BB	BB	BB	BB	1	1	1	1	1	1	1
258	rs6212539	3	65222079		AA	BB	BB	BB	BB	BB	BB	BB	BB	BB	1	1	1	1	1	1	1
259	gnf03.063.824	3	66994152		BB	BB	BB	BB	BB	BB	BB	BB	BB	BB	1	1	1	1	1	1	1
260	rs13477178	3	70089276		AA	AA	AA	AA	AA	AA	AA	AA	AA	AA	1	1	1	1	1	1	1
261	rs6198234	3	70361430		BB	AA	AA	AA	AA	AA	AA	AA	AA	AA	1	1	1	1	1	1	1
262	rs6264454	3	71858927		AA	BB	BB	BB	BB	BB	BB	BB	BB	BB	1	1	1	1	1	1	1
263	rs13477201	3	75852874		AA	BB	BB	BB	BB	BB	BB	BB	BB	BB	1	1	1	1	1	1	1
264	rs13477210	3	77646357		BB	AA	AA	AA	AA	AA	AA	AA	AA	AA	1	1	1	1	1	1	1
265	rs13477217	3	79085242		AA	AA	AA	AA	AA	AA	AA	AA	AA	AA	1	1	1	1	1	1	1
266	rs13477218	3	80321582		BB	AA	AA	AA	AA	AA	AA	AA	AA	AA	1	1	1	1	1	1	1
267	rs13477224	3	81758272		BB	AA	AA	AA	AA	AA	AA	AA	AA	AA	1	1	1	1	1	1	1
268	rs13477233	3	83880528		AA	BB	BB	BB	BB	BB	BB	BB	BB	BB	1	1	1	1	1	1	1
269	rs3719390	3	85880745		BB	AA	AA	AA	AA	AA	AA	AA	AA	AA	1	1	1	1	1	1	1
270	rs6376008	3	87149248		AA	BB	BB	BB	BB	BB	BB	BB	BB	BB	1	1	1	1	1	1	1
271	rs13477251	3	89418525		BB	BB	BB	BB	BB	BB	BB	BB	BB	BB	1	1	1	1	1	1	1
272	rs6211610	3	90650953		AA	BB	BB	BB	BB	BB	BB	BB	BB	BB	1	1	1	1	1	1	1
273	rs13477261	3	92344335		BB	AA	AA	AA	AA	AA	AA	AA	AA	AA	1	1	1	1	1	1	1
274	rs13477268	3	93549679		AA	AA	AA	AA	AA	AA	AA	AA	AA	AA	1	1	1	1	1	1	1
275	rs13477272	3	95678878		NC	NC	NC	NC	NC	NC	NC	NC	NC	NC	NA	NA	NA	NA	NA	NA	NA
276	rs3022964	3	97282711		BB	AA	AA	AA	AA	AA	AA	AA	AA	AA	1	1	1	1	1	1	1
277	rs3726226	3	98954988		BB	AA	AA	AA	AA	AA	AA	AA	AA	AA	1	1	1	1	1	1	1
278	rs3162061	3	100657788		AA	BB	BB	BB	BB	BB	BB	BB	BB	BB	1	1	1	1	1	1	1
279	rs4138887	3	102619416		AA	AA	AA	AA	AA	AA	AA	AA	AA	AA	1	1	1	1	1	1	1
280	rs3701653	3	103564280		BB	AA	AA	AA	AA	AA	AA	AA	AA	AA	1	1	1	1	1	1	1
281	rs13477309	3	105788245		BB	BB	BB	BB	BB	BB	BB	BB	BB	BB	1	1	1	1	1	1	1
282	rs3702359	3	107508882		AA	AA	AA	AA	AA	AA	AA	AA	AA	AA	1	1	1	1	1	1	1
283	rs13477321	3	109585764		AA	BB	BB	BB	BB	BB	BB	BB	BB	BB	1	1	1	1	1	1	1
284	rs3676545	3	110649631		BB	AA	AA	AA	AA	AA	AA	AA	AA	AA	1	1	1	1	1	1	1
285	rs3698700	3	112624069		AA	BB	BB	BB	BB	BB	BB	BB	BB	BB	1	1	1	1	1	1	1
286	rs3710419	3	116000138		AA	BB	BB	BB	BB	BB	BB	BB	BB	BB	1	1	1	1	1	1	1
287	gnf03.119.970	3	116888086		AA	AA	AA	AA	AA	AA	AA	AA	AA	AA	1	1	1	1	1	1	1
288	rs3708412	3	118002787		BB	AA	AA	AA	AA	AA	AA	AA	AA	AA	1	1	1	1	1	1	1
289	CEL-3_120379605	3	120379605		BB	BB	BB	BB	BB	BB	BB	BB	BB	BB	1	1	1	1	1	1	1
290	rs3659836	3	122002332		BB	AA	AA	AA	AA	AA	AA	AA	AA	AA	1	1	1	1	1	1	1
291	rs13477379	3	123230785		AA	BB	BB	BB	BB	BB	BB	BB	BB	BB	1	1	1	1	1	1	1
292	rs13477385	3	125504930		BB	AA	AA	AA	AA	AA	AA	AA	AA	AA	1	1	1	1	1	1	1
293	rs3671119	3	126894715		BB	AA	AA	AA	AA	AA	AA	AA	AA	AA	1	1	1	1	1	1	1
294	rs3670168	3	128820535		AA	BB	BB	BB	BB	BB	BB	BB	BB	BB	1	1	1	1	1	1	1
295	rs13477404	3	130952894		BB	AA	AA	AA	AA	AA	AA	AA	AA	AA	1	1	1	1	1	1	1
296	rs13477408	3	132189425		BB	BB	BB	BB	BB	BB	BB	BB	BB	BB	1	1	1	1	1	1	1
297	CEL-3_133070717	3	133070717		AA	AA	AA	AA	AA	AA	AA	AA	AA	AA	1	1	1	1	1	1	1
298	rs13477421	3	134785250		AA	BB	BB	BB	BB	BB	BB	BB	BB	BB	1	1	1	1	1	1	1
299	rs3676039	3	136766271		BB	BB	BB	BB	BB	BB	BB	BB	BB	BB	1	1	1	1	1	1	1
300	rs13477439	3	138624013		AA	BB	BB	BB	BB	BB	BB	BB	BB	BB	1	1	1	1	1	1	1
301	rs13477448	3	140515828		AA	BB	BB	BB	BB	BB	BB	BB	BB	BB	1	1	1	1	1	1	1
302	rs3090379	3	142598970		BB	BB	BB	BB	BB	BB	BB	BB	BB	BB	1	1	1	1	1	1	1
303	rs6290401	3	143193940		BB	BB	BB	BB	BB	BB	BB	BB	BB	BB	1	1	1	1	1	1	1
304	rs6407142	3	143619317		AA	BB	BB	BB	BB	BB	BB	BB	BB	BB	1	1	1	1	1	1	1
305	rs3710548	3	146841800		BB	AA	AA	AA	AA	AA	AA	AA	AA	AA	1	1	1	1	1	1	1
306	rs3657112	3	148942421		AA	BB	BB	BB	BB	BB	BB	BB	BB	BB	1	1	1	1	1	1	1
307	rs13477487	3	150745214		AA	BB	BB	BB	BB	BB	BB	BB	BB	BB	1	1	1	1	1	1	1
308	rs13477494	3	152154652		BB	BB	BB	BB	BB	BB	BB	BB	BB	BB	1	1	1	1	1	1	1
309	rs13477506	3	155444424		AA	AA	AA	AA	AA	AA	AA	AA	AA	AA	1	1	1	1	1	1	1
310	gnf03.160.599	3	157755333		AA	BB	BB	BB	BB	BB	BB	BB	BB	BB	1	1	1	1	1	1	1
311	CEL-3_159340478	3	159340478		AA	AA	AA	AA	AA	AA	AA	AA	AA	AA	1	1	1	1	1	1	1
312	rs3695715	4	3649824		BB	AA	AA	AA	AA	AA	AA	AA	AA	AA	1	1	1	1	1	1	1
313	gnf04.002.008	4	5013576		AA	AA	AA	AA	AA	AA	AA	AA	AA	AA	1	1	1	1	1	1	1
314	gnf04.002.599	4	5606396		AA	AA	AA	AA	AA	AA	AA	AA	AA	AA	1	1	1	1	1	1	1
315	rs3660863	4	7127435		AA	BB	BB	BB	BB	BB	BB	BB	BB	BB	1	1	1	1	1	1	1
316	UT_4_10.84692	4	10825412		BB	BB	BB	BB	BB	BB	BB	BB	BB	BB	1	1	1	1	1	1	1
317	rs13477568	4	13764168		AA	BB	BB	BB	BB	BB	BB	BB	BB	BB	1	1	1	1	1	1	1
318	mCV22939387	4	15321444		AA	AA	AA	AA	AA	AA	AA	AA	AA	AA	1	1	1	1	1	1	1
319	rs6287606	4	18045313		BB	BB	BB	BB	BB	BB	BB	BB	BB	BB	1	1	1	1	1	1	1
320	CEL-4_19508304	4	19508304		BB	AA	AA	AA	AA	AA	AA	AA	AA	AA	1	1	1	1	1	1	1
321	rs13477596	4	20665789		AA	BB	BB	BB	BB	BB	BB	BB	BB	BB	1	1	1	1	1	1	1
322	gnf04.019.134	4	22305486		BB	AA	AA	AA	AA	AA	AA	AA	AA	AA	1	1	1	1	1	1	1
323	mCV22919271	4	24149712		BB	AA	AA	AA	AA	AA	AA	AA	AA	AA	1	1	1	1	1	1	1
324	rs13477617	4	27105003		BB	AA	AA	AA	AA	AA	AA	AA	AA	AA	1	1	1	1	1	1	1
325	rs3701432	4	29487208		BB	AA	AA	AA	AA	AA	AA	AA	AA	AA	1	1	1	1	1	1	1
326	CEL-4_30653207	4	30653207		BB	AA	AA	AA	AA	AA	AA	AA	AA	AA	1	1	1	1	1	1	1
327	rs3663744	4	31215491		NC	NC	NC	NC	NC	NC	NC	NC	NC	NC	NA	NA	NA	NA	NA	NA	NA
328	rs3674908	4	32441103		AA	BB	BB	BB	BB	BB	BB	BB	BB	BB	1	1	1	1	1	1	1
329	rs13477643	4	35074381		BB	BB	BB	BB	BB	BB	BB	BB	BB	BB	1	1	1	1	1	1	1
330	rs3719299	4	36221145		AA	BB	BB	BB	BB	BB	BB	BB	BB	BB	1	1	1	1	1	1	1
331	rs3684104	4	38414337		BB	AA	AA	AA	AA	AA	AA	AA	AA	AA	1	1	1	1	1	1	1
332	rs13477662	4	39882315		BB	AA	AA	AA	AA	AA	AA	AA	AA	AA	1	1	1	1	1	1	1
333	CEL-4_40541402	4	40541402		AA	AA	AA	AA	AA	AA	AA	AA	AA	AA	1	1	1	1	1	1	1
334	rs3698283	4	42429891		BB	BB	BB	BB	BB	BB	BB	BB	BB	BB	1	1	1	1	1	1	1
335	rs13477676	4	44111689		BB	AA	AA	AA	AA	AA	AA	AA	AA	AA	1	1	1	1	1	1	1
336	rs13477681	4	45420449		BB	AA	AA	AA	AA	AA	AA	AA	AA	AA	1	1	1	1	1	1	1
337	rs3663355	4	47358427		BB	AA	AA	AA	AA	AA	AA	AA	AA	AA	1	1	1	1	1	1	1
338	rs3676423	4	51035410		BB	BB	BB	BB	BB	BB	BB	BB	BB	BB	1	1	1	1	1	1	1
339	rs13477709	4	52679398		NC	NC	NC	NC	NC	NC	NC	NC	NC	NC	NA	NA	NA	NA	NA	NA	NA
340	rs3677770	4	53964528		AA	BB	BB	BB	BB	BB	BB	BB	BB	BB	1	1	1	1	1	1	1
341	rs6239799	4	55765284		BB	AA	AA	AA	AA	AA	AA	AA	AA	AA	1	1	1	1	1	1	1
342	rs13477726	4	57030578		BB	AA	AA	AA	AA	AA	AA	AA	AA	AA	1	1	1	1	1	1	1
343	rs3712541	4	59103430		AA	BB	BB	BB	BB	BB	BB	BB	BB	BB	1	1	1	1	1	1	1
344	rs3690581	4	61034761		AA	BB	BB	BB	BB	BB	BB	BB	BB	BB	1	1	1	1	1	1	1
345	rs6254381	4	62013092		AA	AA	AA	AA	AA	AA	AA	AA	AA	AA	1	1	1	1	1	1	1
346	rs13477749	4	64811196		AA	AA	AA	AA	AA	AA	AA	AA	AA	AA	1	1	1	1	1	1	1
347	rs3710245	4	68727690		BB	AA	AA	AA	AA	AA	AA	AA	AA	AA	1	1	1	1	1	1	1
348	rs13477765	4	69553312		BB	AA	AA	AA	AA	AA	AA	AA	AA	AA	1	1	1	1	1	1	1
349	rs6222684	4	70467819		BB	AA	AA	AA	AA	AA	AA	AA	AA	AA	1	1	1	1	1	1	1
350	rs13477774	4	71868643		BB	AA	AA	AA	AA	AA	AA	AA	AA	AA	1	1	1	1	1	1	1
351	rs13477785	4	74403260		AA	BB	BB	BB	BB	BB	BB	BB	BB	BB	1	1	1	1	1	1	1
352	rs3708471	4	75144974		BB	AA	AA	AA	AA	AA	AA	AA	AA	AA	1	1	1	1	1	1	1
353	CEL-4_77952063	4	77952063		AA	AA	AA	AA	AA	AA	AA	AA	AA	AA	1	1	1	1	1	1	1
354	rs4139273	4	79969982		AA	BB	BB	BB	BB	BB	BB	BB	BB	BB	1	1	1	1	1	1	1
355	rs3676928	4	81040027		AA	BB	BB	BB	BB	BB	BB	BB	BB	BB	1	1	1	1	1	1	1
356	rs3699276	4	81462943		BB	AA	AA	AA	AA	AA	AA	AA	AA	AA	1	1	1	1	1	1	1
357	rs3711477	4	84506191		BB	AA	AA	AA	AA	AA	AA	AA	AA	AA	1	1	1	1	1	1	1
358	rs6209043	4	88269130		AA	BB	BB	BB	BB	BB	BB	BB	BB	BB	1	1	1	1	1	1	1
359	rs13477838	4	89450763		BB	BB	BB	BB	BB	BB	BB	BB	BB	BB	1	1	1	1	1	1	1
360	rs6271003	4	91308682		BB	AA	AA	AA	AA	AA	AA	AA	AA	AA	1	1	1	1	1	1	1
361	rs3659791	4	94278186		NC	NC	NC	NC	NC	NC	NC	NC	NC	NC	NA	NA	NA	NA	NA	NA	NA
362	rs13477860	4	95674511		BB	AA	AA	AA	AA	AA	AA	AA	AA	AA	1	1	1	1	1	1	1
363	rs13477866	4	97650355		BB	AA	AA	AA	AA	AA	AA	AA	AA	AA	1	1	1	1	1	1	1
364	rs13477873	4	99775886		BB	BB	BB	BB	BB	BB	BB	BB	BB	BB	1	1	1	1	1	1	1
365	rs6315002	4	101395000		BB	BB	BB	BB	BB	BB	BB	BB	BB	BB	1	1	1	1	1	1	1
366	rs13477883	4	102307704		BB	BB	BB	BB	BB	BB	BB	BB	BB	BB	1	1	1	1	1	1	1
367	rs6324470	4	104323754		BB	AA	AA	AA	AA	AA	AA	AA	AA	AA	1	1	1	1	1	1	1
368	rs6226080	4	107056497		AA	BB	BB	BB	BB	BB	BB	BB	BB	BB	1	1	1	1	1	1	1
369	rs3710617	4	108380717		BB	AA	AA	AA	AA	AA	AA	AA	AA	AA	1	1	1	1	1	1	1
370	rs3709486	4	109968331		BB	BB	BB	BB	BB	BB	BB	BB	BB	BB	1	1	1	1	1	1	1
371	rs6381371	4	114381685		BB	BB	BB	BB	BB	BB	BB	BB	BB	BB	1	1	1	1	1	1	1
372	rs3692563	4	116737689		AA	BB	BB	BB	BB	BB	BB	BB	BB	BB	1	1	1	1	1	1	1
373	rs3675629	4	119404209		AA	BB	BB	BB	BB	BB	BB	BB	BB	BB	1	1	1	1	1	1	1
374	rs13477952	4	121322200		AA	AA	AA	AA	AA	AA	AA	AA	AA	AA	1	1	1	1	1	1	1
375	rs13477959	4	122566268		AA	BB	BB	BB	BB	BB	BB	BB	BB	BB	1	1	1	1	1	1	1
376	rs13477965	4	125082422		BB	BB	BB	BB	BB	BB	BB	BB	BB	BB	1	1	1	1	1	1	1
377	gnf04.123.367	4	126400415		BB	BB	BB	BB	BB	BB	BB	BB	BB	BB	1	1	1	1	1	1	1
378	rs6355837	4	128083691		BB	AA	AA	AA	AA	AA	AA	AA	AA	AA	1	1	1	1	1	1	1
379	UT_4_132.137715	4	131705391		BB	AA	AA	AA	AA	AA	AA	AA	AA	AA	1	1	1	1	1	1	1
380	rs3663950	4	134187547		BB	AA	AA	AA	AA	AA	AA	AA	AA	AA	1	1	1	1	1	1	1
381	rs13478002	4	135132664		BB	BB	BB	BB	BB	BB	BB	BB	BB	BB	1	1	1	1	1	1	1
382	rs4224864	4	136662000		BB	BB	BB	BB	BB	BB	BB	BB	BB	BB	1	1	1	1	1	1	1
383	rs3688566	4	140026440		BB	AA	AA	AA	AA	AA	AA	AA	AA	AA	1	1	1	1	1	1	1
384	rs3719891	4	140961583		AA	AA	AA	AA	AA	AA	AA	AA	AA	AA	1	1	1	1	1	1	1
385	rs3023025	4	141638718		BB	AA	AA	AA	AA	AA	AA	AA	AA	AA	1	1	1	1	1	1	1
386	rs6230717	4	145785696		BB	AA	AA	AA	AA	AA	AA	AA	AA	AA	1	1	1	1	1	1	1
387	rs6268364	4	149902058		BB	AA	AA	AA	AA	AA	AA	AA	AA	AA	1	1	1	1	1	1	1
388	rs13478089	4	152316000		AA	BB	BB	BB	BB	BB	BB	BB	BB	BB	1	1	1	1	1	1	1
389	rs13478068	4	153104114		BB	AA	AA	AA	AA	AA	AA	AA	AA	AA	1	1	1	1	1	1	1
390	rs6279100	4	154069720		BB	AA	AA	AA	AA	AA	AA	AA	AA	AA	1	1	1	1	1	1	1
391	mCV24244050	5	3061523		BB	AA	AA	AA	AA	AA	AA	AA	AA	AA	1	1	1	1	1	1	1
392	rs13478092	5	3601413		BB	AA	AA	AA	AA	AA	AA	AA	AA	AA	1	1	1	1	1	1	1
393	rs13478094	5	4310159		BB	BB	BB	BB	BB	BB	BB	BB	BB	BB	1	1	1	1	1	1	1
394	rs3664617	5	4474737		BB	AA	AA	AA	AA	AA	AA	AA	AA	AA	1	1	1	1	1	1	1
395	rs6402980	5	5438798		AA	BB	BB	BB	BB	BB	BB	BB	BB	BB	1	1	1	1	1	1	1
396	rs6307393	5	7652759		BB	AA	AA	AA	AA	AA	AA	AA	AA	AA	1	1	1	1	1	1	1
397	rs13478110	5	9748059		BB	AA	AA	AA	AA	AA	AA	AA	AA	AA	1	1	1	1	1	1	1
398	rs3714258	5	11417181		AA	BB	BB	BB	BB	BB	BB	BB	BB	BB	1	1	1	1	1	1	1
399	rs3687916	5	13389454		AA	BB	BB	BB	BB	BB	BB	BB	BB	BB	1	1	1	1	1	1	1
400	rs6353097	5	13875606		BB	AA	AA	AA	AA	AA	AA	AA	AA	AA	1	1	1	1	1	1	1
401	rs3692039	5	16224015		BB	AA	AA	AA	AA	AA	AA	AA	AA	AA	1	1	1	1	1	1	1
402	rs6234642	5	17667733		BB	AA	AA	AA	AA	AA	AA	AA	AA	AA	1	1	1	1	1	1	1
403	rs13478133	5	19993162		AA	AA	AA	AA	AA	AA	AA	AA	AA	AA	1	1	1	1	1	1	1
404	rs13478139	5	21398479		BB	AA	AA	AA	AA	AA	AA	AA	AA	AA	1	1	1	1	1	1	1
405	rs6349956	5	23273638		AA	AA	AA	AA	AA	AA	AA	AA	AA	AA	1	1	1	1	1	1	1
406	CEL-5_24211033	5	24211033		AA	BB	BB	BB	BB	BB	BB	BB	BB	BB	1	1	1	1	1	1	1
407	rs13478154	5	25501830		BB	AA	AA	AA	AA	AA	AA	AA	AA	AA	1	1	1	1	1	1	1
408	rs3696671	5	26095730		BB	AA	AA	AA	AA	AA	AA	AA	AA	AA	1	1	1	1	1	1	1
409	rs3680434	5	27162034		BB	BB	BB	BB	BB	BB	BB	BB	BB	BB	1	1	1	1	1	1	1
410	rs13469943	5	29486094		BB	AA	AA	AA	AA	AA	AA	AA	AA	AA	1	1	1	1	1	1	1
411	rs3700706	5	31071103		BB	AA	AA	AA	AA	AA	AA	AA	AA	AA	1	1	1	1	1	1	1
412	rs13459085	5	33353887		AA	AA	AA	AA	AA	AA	AA	AA	AA	AA	1	1	1	1	1	1	1
413	rs3673363	5	33963604		AA	AA	AA	AA	AA	AA	AA	AA	AA	AA	1	1	1	1	1	1	1
414	rs6341620	5	35567326		AA	BB	BB	BB	BB	BB	BB	BB	BB	BB	1	1	1	1	1	1	1
415	rs6256504	5	38327673		BB	AA	AA	AA	AA	AA	AA	AA	AA	AA	1	1	1	1	1	1	1
416	rs13478205	5	39608047		BB	AA	AA	AA	AA	AA	AA	AA	AA	AA	1	1	1	1	1	1	1
417	rs6215373	5	42914749		AA	BB	BB	BB	BB	BB	BB	BB	BB	BB	1	1	1	1	1	1	1
418	rs13478223	5	43971357		BB	BB	BB	BB	BB	BB	BB	BB	BB	BB	1	1	1	1	1	1	1
419	rs3659933	5	44700900		BB	BB	BB	BB	BB	BB	BB	BB	BB	BB	1	1	1	1	1	1	1
420	CEL-5_45872918	5	45872918		BB	BB	BB	BB	BB	BB	BB	BB	BB	BB	1	1	1	1	1	1	1
421	rs6192958	5	47975043		AA	AA	AA	AA	AA	AA	AA	AA	AA	AA	1	1	1	1	1	1	1
422	rs3714001	5	49310150		BB	AA	AA	AA	AA	AA	AA	AA	AA	AA	1	1	1	1	1	1	1
423	rs3660964	5	51028268		AA	BB	BB	BB	BB	BB	BB	BB	BB	BB	1	1	1	1	1	1	1
424	rs3664008	5	52283097		BB	AA	AA	AA	AA	AA	AA	AA	AA	AA	1	1	1	1	1	1	1
425	mCV23125912	5	53853311		AA	BB	BB	BB	BB	BB	BB	BB	BB	BB	1	1	1	1	1	1	1
426	CEL-5_56167948	5	56167948		BB	AA	AA	AA	AA	AA	AA	AA	AA	AA	1	1	1	1	1	1	1
427	rs3090667	5	58891807		AA	BB	BB	BB	BB	BB	BB	BB	BB	BB	1	1	1	1	1	1	1
428	rs6354160	5	60155561		BB	AA	AA	AA	AA	AA	AA	AA	AA	AA	1	1	1	1	1	1	1
429	rs6187409	5	61437749		BB	AA	AA	AA	AA	AA	AA	AA	AA	AA	1	1	1	1	1	1	1
430	mCV23386455	5	62818443		BB	AA	AA	AA	AA	AA	AA	AA	AA	AA	1	1	1	1	1	1	1
431	rs4225248	5	65265514		BB	AA	AA	AA	AA	AA	AA	AA	AA	AA	1	1	1	1	1	1	1
432	rs13478309	5	65750331		BB	BB	BB	BB	BB	BB	BB	BB	BB	BB	1	1	1	1	1	1	1
433	gnf05.061.650	5	65952319		AA	BB	BB	BB	BB	BB	BB	BB	BB	BB	1	1	1	1	1	1	1
434	rs3695107	5	69049778		AA	BB	BB	BB	BB	BB	BB	BB	BB	BB	1	1	1	1	1	1	1
435	rs6340166	5	71436027		BB	BB	BB	BB	BB	BB	BB	BB	BB	BB	1	1	1	1	1	1	1
436	rs6161105	5	73093296		BB	AA	AA	AA	AA	AA	AA	AA	AA	AA	1	1	1	1	1	1	1
437	mCV22996021	5	75065363		BB	BB	BB	BB	BB	BB	BB	BB	BB	BB	1	1	1	1	1	1	1
438	rs13478337	5	76181811		AA	BB	BB	BB	BB	BB	BB	BB	BB	BB	1	1	1	1	1	1	1
439	rs13478352	5	79902641		AA	BB	BB	BB	BB	BB	BB	BB	BB	BB	1	1	1	1	1	1	1
440	rs3721607	5	81282125		BB	AA	AA	AA	AA	AA	AA	AA	AA	AA	1	1	1	1	1	1	1
441	rs3667334	5	81819770		BB	AA	AA	AA	AA	AA	AA	AA	AA	AA	1	1	1	1	1	1	1
442	rs13459087	5	85884364		BB	AA	AA	AA	AA	AA	AA	AA	AA	AA	1	1	1	1	1	1	1
443	CEL-5_87173557	5	87173557		BB	AA	AA	AA	AA	AA	AA	AA	AA	AA	1	1	1	1	1	1	1
444	gnf05.084.686	5	88364567		BB	AA	AA	AA	AA	AA	AA	AA	AA	AA	1	1	1	1	1	1	1
445	rs3673049	5	88498569		AA	BB	BB	BB	BB	BB	BB	BB	BB	BB	1	1	1	1	1	1	1
446	rs13478388	5	89674255		AA	AA	AA	AA	AA	AA	AA	AA	AA	AA	1	1	1	1	1	1	1
447	rs6232866	5	90936845		BB	AA	AA	AA	AA	AA	AA	AA	AA	AA	1	1	1	1	1	1	1
448	rs13478402	5	93496397		AA	BB	BB	BB	BB	BB	BB	BB	BB	BB	1	1	1	1	1	1	1
449	CEL-5_93945748	5	93945748		AA	BB	BB	BB	BB	BB	BB	BB	BB	BB	1	1	1	1	1	1	1
450	rs3661241	5	95154383		AA	BB	BB	BB	BB	BB	BB	BB	BB	BB	1	1	1	1	1	1	1
451	rs3705458	5	96618852		AA	BB	BB	BB	BB	BB	BB	BB	BB	BB	1	1	1	1	1	1	1
452	rs13478433	5	101291108		AA	BB	BB	BB	BB	BB	BB	BB	BB	BB	1	1	1	1	1	1	1
453	rs13478451	5	106102700		BB	AA	AA	AA	AA	AA	AA	AA	AA	AA	1	1	1	1	1	1	1
454	rs13459186	5	107435156		AA	BB	BB	BB	BB	BB	BB	BB	BB	BB	1	1	1	1	1	1	1
455	UT_5_110.343536	5	108678291		AA	BB	BB	BB	BB	BB	BB	BB	BB	BB	1	1	1	1	1	1	1
456	gnf05.106.197	5	109421273		BB	AA	AA	AA	AA	AA	AA	AA	AA	AA	1	1	1	1	1	1	1
457	rs13478473	5	111603432		AA	AA	AA	AA	AA	AA	AA	AA	AA	AA	1	1	1	1	1	1	1
458	gnf05.110.207	5	113532900		BB	AA	AA	AA	AA	AA	AA	AA	AA	AA	1	1	1	1	1	1	1
459	rs13478483	5	115405250		AA	BB	BB	BB	BB	BB	BB	BB	BB	BB	1	1	1	1	1	1	1
460	CEL-5_117374791	5	117374791		AA	BB	BB	BB	BB	BB	BB	BB	BB	BB	1	1	1	1	1	1	1
461	rs8239888	5	119078055		BB	AA	AA	AA	AA	AA	AA	AA	AA	AA	1	1	1	1	1	1	1
462	rs13478496	5	119747337		BB	AA	AA	AA	AA	AA	AA	AA	AA	AA	1	1	1	1	1	1	1
463	rs13478501	5	121338564		AA	BB	BB	BB	BB	BB	BB	BB	BB	BB	1	1	1	1	1	1	1
464	rs3671202	5	122343598		BB	AA	AA	AA	AA	AA	AA	AA	AA	AA	1	1	1	1	1	1	1
465	gnf05.120.129	5	123654667		AA	BB	BB	BB	BB	BB	BB	BB	BB	BB	1	1	1	1	1	1	1
466	rs13478518	5	125334324		BB	AA	AA	AA	AA	AA	AA	AA	AA	AA	1	1	1	1	1	1	1
467	rs13478527	5	126818001		BB	AA	AA	AA	AA	AA	AA	AA	AA	AA	1	1	1	1	1	1	1
468	gnf05.124.386	5	127936509		AA	BB	BB	BB	BB	BB	BB	BB	BB	BB	1	1	1	1	1	1	1
469	rs13478540	5	131766121		AA	AA	AA	AA	AA	AA	AA	AA	AA	AA	1	1	1	1	1	1	1
470	rs13478546	5	133978719		BB	BB	BB	BB	BB	BB	BB	BB	BB	BB	1	1	1	1	1	1	1
471	rs4225536	5	135836567		BB	AA	AA	AA	AA	AA	AA	AA	AA	AA	1	1	1	1	1	1	1
472	rs6298689	5	137173297		AA	AA	AA	AA	AA	AA	AA	AA	AA	AA	1	1	1	1	1	1	1
473	rs3656197	5	139206611		AA	BB	BB	BB	BB	BB	BB	BB	BB	BB	1	1	1	1	1	1	1
474	rs13478574	5	141567331		BB	AA	AA	AA	AA	AA	AA	AA	AA	AA	1	1	1	1	1	1	1
475	rs3718776	5	147051702		AA	BB	BB	BB	BB	BB	BB	BB	BB	BB	1	1	1	1	1	1	1
476	rs3661828	6	3167392		AA	BB	BB	BB	BB	BB	BB	BB	BB	BB	1	1	1	1	1	1	1
477	rs13478602	6	3547547		AA	BB	BB	BB	BB	BB	BB	BB	BB	BB	1	1	1	1	1	1	1
478	rs6172481	6	4362632		BB	AA	AA	AA	AA	AA	AA	AA	AA	AA	1	1	1	1	1	1	1
479	rs3699833	6	6161470		BB	AA	AA	AA	AA	AA	AA	AA	AA	AA	1	1	1	1	1	1	1
480	rs13478617	6	7747436		AA	AA	AA	AA	AA	AA	AA	AA	AA	AA	1	1	1	1	1	1	1
481	rs13478621	6	8907544		BB	AA	AA	AA	AA	AA	AA	AA	AA	AA	1	1	1	1	1	1	1
482	rs13478626	6	9890882		BB	AA	AA	AA	AA	AA	AA	AA	AA	AA	1	1	1	1	1	1	1
483	rs13478631	6	11055603		BB	AA	AA	AA	AA	AA	AA	AA	AA	AA	1	1	1	1	1	1	1
484	rs3678711	6	14045168		AA	AA	AA	AA	AA	AA	AA	AA	AA	AA	1	1	1	1	1	1	1
485	rs13478641	6	15816033		BB	BB	BB	BB	BB	BB	BB	BB	BB	BB	1	1	1	1	1	1	1
486	rs3655269	6	17715100		AA	BB	BB	BB	BB	BB	BB	BB	BB	BB	1	1	1	1	1	1	1
487	rs13478649	6	18376687		BB	AA	AA	AA	AA	AA	AA	AA	AA	AA	1	1	1	1	1	1	1
488	rs13478656	6	21755667		AA	BB	BB	BB	BB	BB	BB	BB	BB	BB	1	1	1	1	1	1	1
489	rs3684494	6	24248321		BB	BB	BB	BB	BB	BB	BB	BB	BB	BB	1	1	1	1	1	1	1
490	rs3671709	6	25646449		BB	BB	BB	BB	BB	BB	BB	BB	BB	BB	1	1	1	1	1	1	1
491	rs13478677	6	27804113		BB	AA	AA	AA	AA	AA	AA	AA	AA	AA	1	1	1	1	1	1	1
492	gnf06.026.418	6	29269458		AA	BB	BB	BB	BB	BB	BB	BB	BB	BB	1	1	1	1	1	1	1
493	rs13478697	6	32730020		BB	AA	AA	AA	AA	AA	AA	AA	AA	AA	1	1	1	1	1	1	1
494	rs13478705	6	34409100		BB	BB	BB	BB	BB	BB	BB	BB	BB	BB	1	1	1	1	1	1	1
495	rs3704635	6	36040358		AA	BB	BB	BB	BB	BB	BB	BB	BB	BB	1	1	1	1	1	1	1
496	rs6330932	6	37461200		AA	AA	AA	AA	AA	AA	AA	AA	AA	AA	1	1	1	1	1	1	1
497	rs13478719	6	38474383		BB	BB	BB	BB	BB	BB	BB	BB	BB	BB	1	1	1	1	1	1	1
498	gnf06.037.785	6	40733942		BB	BB	BB	BB	BB	BB	BB	BB	BB	BB	1	1	1	1	1	1	1
499	rs13478727	6	43778689		BB	AA	AA	AA	AA	AA	AA	AA	AA	AA	1	1	1	1	1	1	1
500	rs6238771	6	45234635		NC	NC	NC	NC	NC	NC	NC	NC	NC	NC	NA	NA	NA	NA	NA	NA	NA
501	rs13478732	6	45420260		AA	AA	AA	AA	AA	AA	AA	AA	AA	AA	1	1	1	1	1	1	1
502	rs13478745	6	48964507		BB	BB	BB	BB	BB	BB	BB	BB	BB	BB	1	1	1	1	1	1	1
503	rs4139698	6	49813889		BB	AA	AA	AA	AA	AA	AA	AA	AA	AA	1	1	1	1	1	1	1
504	rs13478753	6	51145321		AA	AA	AA	AA	AA	AA	AA	AA	AA	AA	1	1	1	1	1	1	1
505	rs13478761	6	53702681		AA	BB	BB	BB	BB	BB	BB	BB	BB	BB	1	1	1	1	1	1	1
506	rs6355719	6	56316458		AA	BB	BB	BB	BB	BB	BB	BB	BB	BB	1	1	1	1	1	1	1
507	CEL-6_57082524	6	57082524		AA	BB	BB	BB	BB	BB	BB	BB	BB	BB	1	1	1	1	1	1	1
508	rs13478780	6	59609561		BB	BB	BB	BB	BB	BB	BB	BB	BB	BB	1	1	1	1	1	1	1
509	rs13478783	6	60682681		BB	AA	AA	AA	AA	AA	AA	AA	AA	AA	1	1	1	1	1	1	1
510	rs6378343	6	63916748		AA	AA	AA	AA	AA	AA	AA	AA	AA	AA	1	1	1	1	1	1	1
511	rs13478801	6	65211036		AA	AA	AA	AA	AA	AA	AA	AA	AA	AA	1	1	1	1	1	1	1
512	rs6353425	6	67548202		AA	AA	AA	AA	AA	AA	AA	AA	AA	AA	1	1	1	1	1	1	1
513	rs6195266	6	69590221		BB	BB	BB	BB	BB	BB	BB	BB	BB	BB	1	1	1	1	1	1	1
514	mhcCD8b4	6	71532444		AA	AA	AA	AA	AA	AA	AA	AA	AA	AA	1	1	1	1	1	1	1
515	rs13478819	6	73538842		AA	BB	BB	BB	BB	BB	BB	BB	BB	BB	1	1	1	1	1	1	1
516	rs3672029	6	75631345		AA	BB	BB	BB	BB	BB	BB	BB	BB	BB	1	1	1	1	1	1	1
517	rs3699367	6	76679118		AA	AA	AA	AA	AA	AA	AA	AA	AA	AA	1	1	1	1	1	1	1
518	rs13478841	6	78477103		AA	BB	BB	BB	BB	BB	BB	BB	BB	BB	1	1	1	1	1	1	1
519	rs6377140	6	80032286		BB	AA	AA	AA	AA	AA	AA	AA	AA	AA	1	1	1	1	1	1	1
520	rs6181382	6	81674296		AA	AA	AA	AA	AA	AA	AA	AA	AA	AA	1	1	1	1	1	1	1
521	CEL-6_83434907	6	83434907		AA	AA	AA	AA	AA	AA	AA	AA	AA	AA	1	1	1	1	1	1	1
522	rs13459097	6	85136988		BB	AA	AA	AA	AA	AA	AA	AA	AA	AA	1	1	1	1	1	1	1
523	CEL-6_86289708	6	86289708		AA	BB	BB	BB	BB	BB	BB	BB	BB	BB	1	1	1	1	1	1	1
524	rs13478882	6	90003224		BB	AA	AA	AA	AA	AA	AA	AA	AA	AA	1	1	1	1	1	1	1
525	rs13478891	6	92361613		BB	AA	AA	AA	AA	AA	AA	AA	AA	AA	1	1	1	1	1	1	1
526	rs6285738	6	93892091		BB	BB	BB	BB	BB	BB	BB	BB	BB	BB	1	1	1	1	1	1	1
527	rs6239023	6	94413050		AA	BB	BB	BB	BB	BB	BB	BB	BB	BB	1	1	1	1	1	1	1
528	rs6349084	6	97121415		BB	BB	BB	BB	BB	BB	BB	BB	BB	BB	1	1	1	1	1	1	1
529	rs13478919	6	98304818		AA	AA	AA	AA	AA	AA	AA	AA	AA	AA	1	1	1	1	1	1	1
530	rs4138572	6	98790763		AA	AA	AA	AA	AA	AA	AA	AA	AA	AA	1	1	1	1	1	1	1
531	rs3718735	6	101508462		BB	AA	AA	AA	AA	AA	AA	AA	AA	AA	1	1	1	1	1	1	1
532	rs13478943	6	104128964		BB	AA	AA	AA	AA	AA	AA	AA	AA	AA	1	1	1	1	1	1	1
533	rs6208251	6	105270851		BB	BB	BB	BB	BB	BB	BB	BB	BB	BB	1	1	1	1	1	1	1
534	rs13478952	6	106695156		BB	BB	BB	BB	BB	BB	BB	BB	BB	BB	1	1	1	1	1	1	1
535	rs3670475	6	110397055		AA	AA	AA	AA	AA	AA	AA	AA	AA	AA	1	1	1	1	1	1	1
536	rs13478971	6	111749805		BB	BB	BB	BB	BB	BB	BB	BB	BB	BB	1	1	1	1	1	1	1
537	rs13478977	6	113036388		AA	AA	AA	AA	AA	AA	AA	AA	AA	AA	1	1	1	1	1	1	1
538	rs6393943	6	114932370		AA	BB	BB	BB	BB	BB	BB	BB	BB	BB	1	1	1	1	1	1	1
539	rs6401637	6	116477552		BB	AA	AA	AA	AA	AA	AA	AA	AA	AA	1	1	1	1	1	1	1
540	mCV23042866	6	117147180		BB	AA	AA	AA	AA	AA	AA	AA	AA	AA	1	1	1	1	1	1	1
541	rs13478997	6	118461935		BB	AA	AA	AA	AA	AA	AA	AA	AA	AA	1	1	1	1	1	1	1
542	rs3695724	6	120403722		NC	NC	NC	NC	NC	NC	NC	NC	NC	NC	NA	NA	NA	NA	NA	NA	NA
543	rs13479006	6	121702158		BB	AA	AA	AA	AA	AA	AA	AA	AA	AA	1	1	1	1	1	1	1
544	gnf06.122.747	6	124630688		BB	BB	BB	BB	BB	BB	BB	BB	BB	BB	1	1	1	1	1	1	1
545	rs13479014	6	125666374		AA	AA	AA	AA	AA	AA	AA	AA	AA	AA	1	1	1	1	1	1	1
546	rs6200835	6	126340874		BB	AA	AA	AA	AA	AA	AA	AA	AA	AA	1	1	1	1	1	1	1
547	rs6389420	6	127676012		AA	AA	AA	AA	AA	AA	AA	AA	AA	AA	1	1	1	1	1	1	1
548	rs3681620	6	128654310		BB	AA	AA	AA	AA	AA	AA	AA	AA	AA	1	1	1	1	1	1	1
549	CEL-6_130920075	6	130920075		BB	AA	AA	AA	AA	AA	AA	AA	AA	AA	1	1	1	1	1	1	1
550	rs3722480	6	131616421		BB	BB	BB	BB	BB	BB	BB	BB	BB	BB	1	1	1	1	1	1	1
551	rs6339546	6	134019679		AA	AA	AA	AA	AA	AA	AA	AA	AA	AA	1	1	1	1	1	1	1
552	rs13479053	6	134303922		AA	AA	AA	AA	AA	AA	AA	AA	AA	AA	1	1	1	1	1	1	1
553	rs3023102	6	135439528		AA	BB	BB	BB	BB	BB	BB	BB	BB	BB	1	1	1	1	1	1	1
554	rs13479063	6	136451163		BB	BB	BB	BB	BB	BB	BB	BB	BB	BB	1	1	1	1	1	1	1
555	rs13479071	6	138359897		AA	BB	BB	BB	BB	BB	BB	BB	BB	BB	1	1	1	1	1	1	1
556	rs3672808	6	139965472		BB	BB	BB	BB	BB	BB	BB	BB	BB	BB	1	1	1	1	1	1	1
557	rs6329892	6	142567031		AA	AA	AA	AA	AA	AA	AA	AA	AA	AA	1	1	1	1	1	1	1
558	rs3658783	6	144465978		BB	AA	AA	AA	AA	AA	AA	AA	AA	AA	1	1	1	1	1	1	1
559	rs6265387	6	147380171		BB	AA	AA	AA	AA	AA	AA	AA	AA	AA	1	1	1	1	1	1	1
560	rs3711088	6	148456534		BB	AA	AA	AA	AA	AA	AA	AA	AA	AA	1	1	1	1	1	1	1
561	gnf06.149.306	6	149418695		BB	AA	AA	AA	AA	AA	AA	AA	AA	AA	1	1	1	1	1	1	1
562	mCV23738426	7	4906617		AA	BB	BB	BB	BB	BB	BB	BB	BB	BB	1	1	1	1	1	1	1
563	CEL-7_5627457	7	5627457		BB	BB	BB	BB	BB	BB	BB	BB	BB	BB	1	1	1	1	1	1	1
564	rs13479139	7	8241486		BB	AA	AA	AA	AA	AA	AA	AA	AA	AA	1	1	1	1	1	1	1
565	rs6361142	7	9296425		BB	AA	AA	AA	AA	AA	AA	AA	AA	AA	1	1	1	1	1	1	1
566	rs3689218	7	10546409		BB	BB	BB	BB	BB	BB	BB	BB	BB	BB	1	1	1	1	1	1	1
567	gnf07.013.809	7	10926083		BB	AA	AA	AA	AA	AA	AA	AA	AA	AA	1	1	1	1	1	1	1
568	rs13479153	7	13677268		BB	AA	AA	AA	AA	AA	AA	AA	AA	AA	1	1	1	1	1	1	1
569	CEL-7_17114061	7	17114061		BB	AA	AA	AA	AA	AA	AA	AA	AA	AA	1	1	1	1	1	1	1
570	rs4226499	7	17800749		BB	BB	BB	BB	BB	BB	BB	BB	BB	BB	1	1	1	1	1	1	1
571	rs4226520	7	18758740		AA	BB	BB	BB	BB	BB	BB	BB	BB	BB	1	1	1	1	1	1	1
572	rs3147860	7	19496283		BB	AA	AA	AA	AA	AA	AA	AA	AA	AA	1	1	1	1	1	1	1
573	rs3719311	7	22647606		BB	BB	BB	BB	BB	BB	BB	BB	BB	BB	1	1	1	1	1	1	1
574	rs6239372	7	23113384		AA	AA	AA	AA	AA	AA	AA	AA	AA	AA	1	1	1	1	1	1	1
575	rs13479191	7	24555108		BB	BB	BB	BB	BB	BB	BB	BB	BB	BB	1	1	1	1	1	1	1
576	gnf07.032.889	7	28379711		AA	AA	AA	AA	AA	AA	AA	AA	AA	AA	1	1	1	1	1	1	1
577	rs4232449	7	28755779		AA	AA	AA	AA	AA	AA	AA	AA	AA	AA	1	1	1	1	1	1	1
578	rs3719256	7	31933809		BB	AA	AA	AA	AA	AA	AA	AA	AA	AA	1	1	1	1	1	1	1
579	rs8255275	7	33574760		AA	BB	BB	BB	BB	BB	BB	BB	BB	BB	1	1	1	1	1	1	1
580	rs8260975	7	33835314		BB	AA	AA	AA	AA	AA	AA	AA	AA	AA	1	1	1	1	1	1	1
581	CEL-7_36725559	7	36725559		BB	AA	AA	AA	AA	AA	AA	AA	AA	AA	1	1	1	1	1	1	1
582	rs3699938	7	38476481		BB	BB	BB	BB	BB	BB	BB	BB	BB	BB	1	1	1	1	1	1	1
583	rs13479251	7	39863901		AA	BB	BB	BB	BB	BB	BB	BB	BB	BB	1	1	1	1	1	1	1
584	rs3718641	7	41170581		BB	AA	AA	AA	AA	AA	AA	AA	AA	AA	1	1	1	1	1	1	1
585	rs3663313	7	43718739		AA	BB	BB	BB	BB	BB	BB	BB	BB	BB	1	1	1	1	1	1	1
586	mCV23672419	7	45173762		AA	AA	AA	AA	AA	AA	AA	AA	AA	AA	1	1	1	1	1	1	1
587	rs13479277	7	46313106		BB	AA	AA	AA	AA	AA	AA	AA	AA	AA	1	1	1	1	1	1	1
588	mCV23423763	7	47949709		BB	AA	AA	AA	AA	AA	AA	AA	AA	AA	1	1	1	1	1	1	1
589	rs3679779	7	51392430		BB	AA	AA	AA	AA	AA	AA	AA	AA	AA	1	1	1	1	1	1	1
590	rs3714908	7	51544526		AA	BB	BB	BB	BB	BB	BB	BB	BB	BB	1	1	1	1	1	1	1
591	rs6160140	7	53312532		AA	BB	BB	BB	BB	BB	BB	BB	BB	BB	1	1	1	1	1	1	1
592	rs3705155	7	55557090		AA	BB	BB	BB	BB	BB	BB	BB	BB	BB	1	1	1	1	1	1	1
593	rs13479319	7	56830620		BB	AA	AA	AA	AA	AA	AA	AA	AA	AA	1	1	1	1	1	1	1
594	rs13479324	7	57878499		BB	AA	AA	AA	AA	AA	AA	AA	AA	AA	1	1	1	1	1	1	1
595	rs3676254	7	59722158		AA	BB	BB	BB	BB	BB	BB	BB	BB	BB	1	1	1	1	1	1	1
596	rs13479338	7	61105319		AA	BB	BB	BB	BB	BB	BB	BB	BB	BB	1	1	1	1	1	1	1
597	rs13479347	7	63356038		AA	BB	BB	BB	BB	BB	BB	BB	BB	BB	1	1	1	1	1	1	1
598	rs13479355	7	65348455		BB	BB	BB	BB	BB	BB	BB	BB	BB	BB	1	1	1	1	1	1	1
599	rs13479358	7	66776784		AA	AA	AA	AA	AA	AA	AA	AA	AA	AA	1	1	1	1	1	1	1
600	rs13479363	7	68228570		BB	AA	AA	AA	AA	AA	AA	AA	AA	AA	1	1	1	1	1	1	1
601	rs6213614	7	69422276		AA	AA	AA	AA	AA	AA	AA	AA	AA	AA	1	1	1	1	1	1	1
602	rs13479375	7	71406934		BB	AA	AA	AA	AA	AA	AA	AA	AA	AA	1	1	1	1	1	1	1
603	rs13479385	7	74292260		AA	AA	AA	AA	AA	AA	AA	AA	AA	AA	1	1	1	1	1	1	1
604	rs13479395	7	77234500		AA	BB	BB	BB	BB	BB	BB	BB	BB	BB	1	1	1	1	1	1	1
605	CEL-7_77850273	7	77850273		AA	AA	AA	AA	AA	AA	AA	AA	AA	AA	1	1	1	1	1	1	1
606	rs4226783	7	80158909		AA	BB	BB	BB	BB	BB	BB	BB	BB	BB	1	1	1	1	1	1	1
607	rs13479414	7	82727616		BB	BB	BB	BB	BB	BB	BB	BB	BB	BB	1	1	1	1	1	1	1
608	rs3699086	7	83322675		BB	BB	BB	BB	BB	BB	BB	BB	BB	BB	1	1	1	1	1	1	1
609	rs3707067	7	85992410		AA	BB	BB	BB	BB	BB	BB	BB	BB	BB	1	1	1	1	1	1	1
610	rs13479427	7	87305015		AA	BB	BB	BB	BB	BB	BB	BB	BB	BB	1	1	1	1	1	1	1
611	rs3713052	7	89115174		BB	AA	AA	AA	AA	AA	AA	AA	AA	AA	1	1	1	1	1	1	1
612	rs6357312	7	89751283		AA	BB	BB	BB	BB	BB	BB	BB	BB	BB	1	1	1	1	1	1	1
613	rs3673653	7	94344049		BB	AA	AA	AA	AA	AA	AA	AA	AA	AA	1	1	1	1	1	1	1
614	rs6386601	7	94870318		AA	BB	BB	BB	BB	BB	BB	BB	BB	BB	1	1	1	1	1	1	1
615	rs13479455	7	96728523		AA	AA	AA	AA	AA	AA	AA	AA	AA	AA	1	1	1	1	1	1	1
616	rs13479461	7	99220204		AA	BB	BB	BB	BB	BB	BB	BB	BB	BB	1	1	1	1	1	1	1
617	rs6194926	7	101647757		BB	BB	BB	BB	BB	BB	BB	BB	BB	BB	1	1	1	1	1	1	1
618	rs13479477	7	104533846		AA	BB	BB	BB	BB	BB	BB	BB	BB	BB	1	1	1	1	1	1	1
619	rs3023159	7	106579694		AA	AA	AA	AA	AA	AA	AA	AA	AA	AA	1	1	1	1	1	1	1
620	rs3709679	7	107424656		BB	BB	BB	BB	BB	BB	BB	BB	BB	BB	1	1	1	1	1	1	1
621	rs6275579	7	111285662		BB	BB	BB	BB	BB	BB	BB	BB	BB	BB	1	1	1	1	1	1	1
622	rs13479506	7	112152410		AA	BB	BB	BB	BB	BB	BB	BB	BB	BB	1	1	1	1	1	1	1
623	rs3682038	7	113814867		AA	BB	BB	BB	BB	BB	BB	BB	BB	BB	1	1	1	1	1	1	1
624	rs13479517	7	115461663		BB	AA	AA	AA	AA	AA	AA	AA	AA	AA	1	1	1	1	1	1	1
625	CEL-7_115892950	7	115892950		BB	BB	BB	BB	BB	BB	BB	BB	BB	BB	1	1	1	1	1	1	1
626	rs13479522	7	116540646		BB	AA	AA	AA	AA	AA	AA	AA	AA	AA	1	1	1	1	1	1	1
627	rs13479535	7	119192048		AA	BB	BB	BB	BB	BB	BB	BB	BB	BB	1	1	1	1	1	1	1
628	rs3716088	7	120621563		BB	AA	AA	AA	AA	AA	AA	AA	AA	AA	1	1	1	1	1	1	1
629	CEL-7_122752866	7	122752866		BB	BB	BB	BB	BB	BB	BB	BB	BB	BB	1	1	1	1	1	1	1
630	rs13479553	7	124913079		AA	AA	AA	AA	AA	AA	AA	AA	AA	AA	1	1	1	1	1	1	1
631	rs3663988	7	126965988		AA	BB	BB	BB	BB	BB	BB	BB	BB	BB	1	1	1	1	1	1	1
632	rs3711570	8	4193008		BB	AA	AA	AA	AA	AA	AA	AA	AA	AA	1	1	1	1	1	1	1
633	rs6360601	8	6795642		AA	BB	BB	BB	BB	BB	BB	BB	BB	BB	1	1	1	1	1	1	1
634	rs6153168	8	8294541		BB	AA	AA	AA	AA	AA	AA	AA	AA	AA	1	1	1	1	1	1	1
635	rs13479608	8	11675148		BB	AA	AA	AA	AA	AA	AA	AA	AA	AA	1	1	1	1	1	1	1
636	rs6410533	8	14327885		BB	BB	BB	BB	BB	BB	BB	BB	BB	BB	1	1	1	1	1	1	1
637	rs13479619	8	15319466		BB	BB	BB	BB	BB	BB	BB	BB	BB	BB	1	1	1	1	1	1	1
638	rs3657963	8	16576750		AA	BB	BB	BB	BB	BB	BB	BB	BB	BB	1	1	1	1	1	1	1
639	gnf08.014.711	8	18169937		AA	BB	BB	BB	BB	BB	BB	BB	BB	BB	1	1	1	1	1	1	1
640	rs4140004	8	21285113		AA	BB	BB	BB	BB	BB	BB	BB	BB	BB	1	1	1	1	1	1	1
641	rs3661760	8	22251497		AA	BB	BB	BB	BB	BB	BB	BB	BB	BB	1	1	1	1	1	1	1
642	rs13479656	8	24309617		BB	AA	AA	AA	AA	AA	AA	AA	AA	AA	1	1	1	1	1	1	1
643	CEL-8_25963079	8	25963079		BB	BB	BB	BB	BB	BB	BB	BB	BB	BB	1	1	1	1	1	1	1
644	rs13479673	8	28075869		AA	BB	BB	BB	BB	BB	BB	BB	BB	BB	1	1	1	1	1	1	1
645	rs4227096	8	30204827		BB	AA	AA	AA	AA	AA	AA	AA	AA	AA	1	1	1	1	1	1	1
646	rs3706948	8	30816540		AA	BB	BB	BB	BB	BB	BB	BB	BB	BB	1	1	1	1	1	1	1
647	CEL-8_33812776	8	33812776		BB	AA	AA	AA	AA	AA	AA	AA	AA	AA	1	1	1	1	1	1	1
648	rs3665028	8	35164032		BB	AA	AA	AA	AA	AA	AA	AA	AA	AA	1	1	1	1	1	1	1
649	rs3667738	8	37536463		AA	BB	BB	BB	BB	BB	BB	BB	BB	BB	1	1	1	1	1	1	1
650	rs13479716	8	38775830		BB	BB	BB	BB	BB	BB	BB	BB	BB	BB	1	1	1	1	1	1	1
651	rs3703811	8	39770568		AA	BB	BB	BB	BB	BB	BB	BB	BB	BB	1	1	1	1	1	1	1
652	rs3666140	8	42081791		BB	AA	AA	AA	AA	AA	AA	AA	AA	AA	1	1	1	1	1	1	1
653	rs6386110	8	43934856		BB	AA	AA	AA	AA	AA	AA	AA	AA	AA	1	1	1	1	1	1	1
654	UT_8_46.498556	8	45775629		AA	BB	BB	BB	BB	BB	BB	BB	BB	BB	1	1	1	1	1	1	1
655	rs3719401	8	48804736		AA	BB	BB	BB	BB	BB	BB	BB	BB	BB	1	1	1	1	1	1	1
656	rs13479755	8	50117838		BB	AA	AA	AA	AA	AA	AA	AA	AA	AA	1	1	1	1	1	1	1
657	CEL-8_51607005	8	51607005		AA	BB	BB	BB	BB	BB	BB	BB	BB	BB	1	1	1	1	1	1	1
658	rs13479768	8	53532210		AA	BB	BB	BB	BB	BB	BB	BB	BB	BB	1	1	1	1	1	1	1
659	rs13479776	8	55177326		BB	AA	AA	AA	AA	AA	AA	AA	AA	AA	1	1	1	1	1	1	1
660	rs3725286	8	56141367		AA	BB	BB	BB	BB	BB	BB	BB	BB	BB	1	1	1	1	1	1	1
661	rs3707439	8	57724335		BB	BB	BB	BB	BB	BB	BB	BB	BB	BB	1	1	1	1	1	1	1
662	rs3672639	8	60120308		BB	BB	BB	BB	BB	BB	BB	BB	BB	BB	1	1	1	1	1	1	1
663	rs13479793	8	60901130		AA	AA	AA	AA	AA	AA	AA	AA	AA	AA	1	1	1	1	1	1	1
664	rs6372901	8	63043201		AA	AA	AA	AA	AA	AA	AA	AA	AA	AA	1	1	1	1	1	1	1
665	rs13479807	8	64586401		AA	AA	AA	AA	AA	AA	AA	AA	AA	AA	1	1	1	1	1	1	1
666	rs13479811	8	66034595		AA	AA	AA	AA	AA	AA	AA	AA	AA	AA	1	1	1	1	1	1	1
667	rs3656875	8	67222604		BB	AA	AA	AA	AA	AA	AA	AA	AA	AA	1	1	1	1	1	1	1
668	rs3699406	8	68996069		AA	BB	BB	BB	BB	BB	BB	BB	BB	BB	1	1	1	1	1	1	1
669	rs3667475	8	70497527		AA	BB	BB	BB	BB	BB	BB	BB	BB	BB	1	1	1	1	1	1	1
670	rs13479830	8	72013995		AA	BB	BB	BB	BB	BB	BB	BB	BB	BB	1	1	1	1	1	1	1
671	rs4227253	8	74193741		BB	AA	AA	AA	AA	AA	AA	AA	AA	AA	1	1	1	1	1	1	1
672	rs3696502	8	74806749		AA	BB	BB	BB	BB	BB	BB	BB	BB	BB	1	1	1	1	1	1	1
673	rs3698093	8	77144203		AA	AA	AA	AA	AA	AA	AA	AA	AA	AA	1	1	1	1	1	1	1
674	CZECH-8_78291790	8	78291790		BB	BB	BB	BB	BB	BB	BB	BB	BB	BB	1	1	1	1	1	1	1
675	rs4227276	8	80165835		AA	AA	AA	AA	AA	AA	AA	AA	AA	AA	1	1	1	1	1	1	1
676	rs13479863	8	82188194		BB	BB	BB	BB	BB	BB	BB	BB	BB	BB	1	1	1	1	1	1	1
677	rs13479871	8	84344531		BB	BB	BB	BB	BB	BB	BB	BB	BB	BB	1	1	1	1	1	1	1
678	rs6257357	8	84826788		BB	AA	AA	AA	AA	AA	AA	AA	AA	AA	1	1	1	1	1	1	1
679	rs13479880	8	86040626		BB	AA	AA	AA	AA	AA	AA	AA	AA	AA	1	1	1	1	1	1	1
680	rs13479882	8	86397354		BB	BB	BB	BB	BB	BB	BB	BB	BB	BB	1	1	1	1	1	1	1
681	rs13479884	8	86954362		AA	BB	BB	BB	BB	BB	BB	BB	BB	BB	1	1	1	1	1	1	1
682	rs6391152	8	89169668		BB	AA	AA	AA	AA	AA	AA	AA	AA	AA	1	1	1	1	1	1	1
683	rs13479922	8	91879489		AA	BB	BB	BB	BB	BB	BB	BB	BB	BB	1	1	1	1	1	1	1
684	rs4137596	8	94037444		AA	AA	AA	AA	AA	AA	AA	AA	AA	AA	1	1	1	1	1	1	1
685	rs6285803	8	95323284		BB	AA	AA	AA	AA	AA	AA	AA	AA	AA	1	1	1	1	1	1	1
686	rs6287320	8	96735663		BB	AA	AA	AA	AA	AA	AA	AA	AA	AA	1	1	1	1	1	1	1
687	rs13479947	8	98654267		AA	AA	AA	AA	AA	AA	AA	AA	AA	AA	1	1	1	1	1	1	1
688	rs3706149	8	100766333		AA	BB	BB	BB	BB	BB	BB	BB	BB	BB	1	1	1	1	1	1	1
689	rs3669235	8	101399186		AA	AA	AA	AA	AA	AA	AA	AA	AA	AA	1	1	1	1	1	1	1
690	rs13479956	8	101681071		AA	BB	BB	BB	BB	BB	BB	BB	BB	BB	1	1	1	1	1	1	1
691	rs3705275	8	102686478		NC	NC	NC	NC	NC	NC	NC	NC	NC	NC	NA	NA	NA	NA	NA	NA	NA
692	gnf08.108.032	8	106117382		BB	AA	AA	AA	AA	AA	AA	AA	AA	AA	1	1	1	1	1	1	1
693	rs3662808	8	108727362		BB	AA	AA	AA	AA	AA	AA	AA	AA	AA	1	1	1	1	1	1	1
694	rs6237645	8	109333466		BB	AA	AA	AA	AA	AA	AA	AA	AA	AA	1	1	1	1	1	1	1
695	rs13479995	8	113066370		BB	AA	AA	AA	AA	AA	AA	AA	AA	AA	1	1	1	1	1	1	1
696	rs4227398	8	113744792		AA	BB	BB	BB	BB	BB	BB	BB	BB	BB	1	1	1	1	1	1	1
697	gnf08.118.027	8	116198601		AA	AA	AA	AA	AA	AA	AA	AA	AA	AA	1	1	1	1	1	1	1
698	rs13480014	8	118001545		BB	BB	BB	BB	BB	BB	BB	BB	BB	BB	1	1	1	1	1	1	1
699	rs3708073	8	121235325		BB	AA	AA	AA	AA	AA	AA	AA	AA	AA	1	1	1	1	1	1	1
700	rs6377872	8	121825605		AA	BB	BB	BB	BB	BB	BB	BB	BB	BB	1	1	1	1	1	1	1
701	rs3705725	8	123350039		BB	AA	AA	AA	AA	AA	AA	AA	AA	AA	1	1	1	1	1	1	1
702	rs6400423	8	125966003		BB	AA	AA	AA	AA	AA	AA	AA	AA	AA	1	1	1	1	1	1	1
703	rs3697596	8	127236890		BB	AA	AA	AA	AA	AA	AA	AA	AA	AA	1	1	1	1	1	1	1
704	mCV23893269	9	3980881		AA	BB	BB	BB	BB	BB	BB	BB	BB	BB	1	1	1	1	1	1	1
705	mCV23053483	9	6793269		AA	BB	BB	BB	BB	BB	BB	BB	BB	BB	1	1	1	1	1	1	1
706	rs13480065	9	9289357		AA	BB	BB	BB	BB	BB	BB	BB	BB	BB	1	1	1	1	1	1	1
707	mCV25073238	9	10587580		AA	AA	AA	AA	AA	AA	AA	AA	AA	AA	1	1	1	1	1	1	1
708	rs13480071	9	12387092		BB	BB	BB	BB	BB	BB	BB	BB	BB	BB	1	1	1	1	1	1	1
709	gnf09.012.310	9	17881329		AA	BB	BB	BB	BB	BB	BB	BB	BB	BB	1	1	1	1	1	1	1
710	rs13480092	9	18988599		BB	AA	AA	AA	AA	AA	AA	AA	AA	AA	1	1	1	1	1	1	1
711	rs8270115	9	21900659		BB	BB	BB	BB	BB	BB	BB	BB	BB	BB	1	1	1	1	1	1	1
712	rs13480103	9	23359729		AA	BB	BB	BB	BB	BB	BB	BB	BB	BB	1	1	1	1	1	1	1
713	rs3088801	9	24949186		AA	AA	AA	AA	AA	AA	AA	AA	AA	AA	1	1	1	1	1	1	1
714	rs13480112	9	26555143		AA	BB	BB	BB	BB	BB	BB	BB	BB	BB	1	1	1	1	1	1	1
715	rs6404775	9	28016429		AA	AA	AA	AA	AA	AA	AA	AA	AA	AA	1	1	1	1	1	1	1
716	rs6385855	9	29608871		AA	AA	AA	AA	AA	AA	AA	AA	AA	AA	1	1	1	1	1	1	1
717	rs13480122	9	31136193		BB	AA	AA	AA	AA	AA	AA	AA	AA	AA	1	1	1	1	1	1	1
718	rs3655898	9	33657166		BB	AA	AA	AA	AA	AA	AA	AA	AA	AA	1	1	1	1	1	1	1
719	rs3711756	9	34437206		BB	AA	AA	AA	AA	AA	AA	AA	AA	AA	1	1	1	1	1	1	1
720	UT_9_35.918713	9	35184595		BB	AA	AA	AA	AA	AA	AA	AA	AA	AA	1	1	1	1	1	1	1
721	rs13480141	9	36959921		BB	AA	AA	AA	AA	AA	AA	AA	AA	AA	1	1	1	1	1	1	1
722	rs13480150	9	39740553		AA	BB	BB	BB	BB	BB	BB	BB	BB	BB	1	1	1	1	1	1	1
723	rs3714664	9	40768895		AA	BB	BB	BB	BB	BB	BB	BB	BB	BB	1	1	1	1	1	1	1
724	rs4135590	9	43060131		BB	AA	AA	AA	AA	AA	AA	AA	AA	AA	1	1	1	1	1	1	1
725	rs13462199	9	44740915		BB	AA	AA	AA	AA	AA	AA	AA	AA	AA	1	1	1	1	1	1	1
726	rs13480173	9	46633516		AA	AA	AA	AA	AA	AA	AA	AA	AA	AA	1	1	1	1	1	1	1
727	rs6395817	9	47519917		AA	AA	AA	AA	AA	AA	AA	AA	AA	AA	1	1	1	1	1	1	1
728	gnf09.042.496	9	48315615		AA	AA	AA	AA	AA	AA	AA	AA	AA	AA	1	1	1	1	1	1	1
729	rs13480186	9	50318725		BB	BB	BB	BB	BB	BB	BB	BB	BB	BB	1	1	1	1	1	1	1
730	rs3723670	9	52682809		BB	AA	AA	AA	AA	AA	AA	AA	AA	AA	1	1	1	1	1	1	1
731	rs13480208	9	55395056		AA	BB	BB	BB	BB	BB	BB	BB	BB	BB	1	1	1	1	1	1	1
732	rs3666398	9	56790950		AA	BB	BB	BB	BB	BB	BB	BB	BB	BB	1	1	1	1	1	1	1
733	rs13480217	9	58024426		BB	BB	BB	BB	BB	BB	BB	BB	BB	BB	1	1	1	1	1	1	1
734	rs6224703	9	60196412		BB	AA	AA	AA	AA	AA	AA	AA	AA	AA	1	1	1	1	1	1	1
735	rs3714012	9	61377354		AA	BB	BB	BB	BB	BB	BB	BB	BB	BB	1	1	1	1	1	1	1
736	gnf09.057.223	9	63239299		AA	AA	AA	AA	AA	AA	AA	AA	AA	AA	1	1	1	1	1	1	1
737	rs3655717	9	65704935		BB	AA	AA	AA	AA	AA	AA	AA	AA	AA	1	1	1	1	1	1	1
738	rs6174757	9	68381485		AA	BB	BB	BB	BB	BB	BB	BB	BB	BB	1	1	1	1	1	1	1
739	rs6355445	9	70209362		AA	AA	AA	AA	AA	AA	AA	AA	AA	AA	1	1	1	1	1	1	1
740	rs3721056	9	71328971		AA	BB	BB	BB	BB	BB	BB	BB	BB	BB	1	1	1	1	1	1	1
741	rs13480271	9	73145678		BB	BB	BB	BB	BB	BB	BB	BB	BB	BB	1	1	1	1	1	1	1
742	rs3724833	9	75221496		NC	NC	NC	NC	NC	NC	NC	NC	NC	NC	NA	NA	NA	NA	NA	NA	NA
743	rs13480285	9	76908789		BB	BB	BB	BB	BB	BB	BB	BB	BB	BB	1	1	1	1	1	1	1
744	rs6257131	9	79059621		BB	AA	AA	AA	AA	AA	AA	AA	AA	AA	1	1	1	1	1	1	1
745	gnf09.074.193	9	80458981		BB	BB	BB	BB	BB	BB	BB	BB	BB	BB	1	1	1	1	1	1	1
746	rs6223687	9	82203633		BB	BB	BB	BB	BB	BB	BB	BB	BB	BB	1	1	1	1	1	1	1
747	rs3676124	9	83548399		AA	BB	BB	BB	BB	BB	BB	BB	BB	BB	1	1	1	1	1	1	1
748	rs3695050	9	85584599		BB	BB	BB	BB	BB	BB	BB	BB	BB	BB	1	1	1	1	1	1	1
749	rs3700596	9	86745093		BB	AA	AA	AA	AA	AA	AA	AA	AA	AA	1	1	1	1	1	1	1
750	rs3669564	9	88325825		BB	AA	AA	AA	AA	AA	AA	AA	AA	AA	1	1	1	1	1	1	1
751	gnf09.087.298	9	90513305		AA	BB	BB	BB	BB	BB	BB	BB	BB	BB	1	1	1	1	1	1	1
752	rs13480345	9	92060032		AA	AA	AA	AA	AA	AA	AA	AA	AA	AA	1	1	1	1	1	1	1
753	rs13480351	9	94137054		AA	BB	BB	BB	BB	BB	BB	BB	BB	BB	1	1	1	1	1	1	1
754	CEL-9_95875215	9	95875215		AA	BB	BB	BB	BB	BB	BB	BB	BB	BB	1	1	1	1	1	1	1
755	rs3689336	9	96256381		BB	AA	AA	AA	AA	AA	AA	AA	AA	AA	1	1	1	1	1	1	1
756	rs13480365	9	98418600		NC	NC	NC	NC	NC	NC	NC	NC	NC	NC	NA	NA	NA	NA	NA	NA	NA
757	rs6385971	9	99710289		AA	AA	AA	AA	AA	AA	AA	AA	AA	AA	1	1	1	1	1	1	1
758	rs3717654	9	101878542		NC	NC	NC	NC	NC	NC	NC	NC	NC	NC	NA	NA	NA	NA	NA	NA	NA
759	rs13480386	9	103546788		AA	AA	AA	AA	AA	AA	AA	AA	AA	AA	1	1	1	1	1	1	1
760	rs3711089	9	105418025		BB	AA	AA	AA	AA	AA	AA	AA	AA	AA	1	1	1	1	1	1	1
761	rs13480399	9	106229354		AA	BB	BB	BB	BB	BB	BB	BB	BB	BB	1	1	1	1	1	1	1
762	rs13480407	9	108690630		AA	AA	AA	AA	AA	AA	AA	AA	AA	AA	1	1	1	1	1	1	1
763	rs13480413	9	109861337		AA	AA	AA	AA	AA	AA	AA	AA	AA	AA	1	1	1	1	1	1	1
764	rs13480421	9	111862825		AA	BB	BB	BB	BB	BB	BB	BB	BB	BB	1	1	1	1	1	1	1
765	gnf09.110.002	9	113307145		BB	BB	BB	BB	BB	BB	BB	BB	BB	BB	1	1	1	1	1	1	1
766	rs6320810	9	115090216		BB	AA	AA	AA	AA	AA	AA	AA	AA	AA	1	1	1	1	1	1	1
767	rs3669563	9	117891342		AA	BB	BB	BB	BB	BB	BB	BB	BB	BB	1	1	1	1	1	1	1
768	rs13459114	9	121920390		AA	AA	AA	AA	AA	AA	AA	AA	AA	AA	1	1	1	1	1	1	1
769	rs6304156	9	123162408		AA	BB	BB	BB	BB	BB	BB	BB	BB	BB	1	1	1	1	1	1	1
770	rs3721803	10	3343120		AA	BB	BB	BB	BB	BB	BB	BB	BB	BB	1	1	1	1	1	1	1
771	CEL-10_3989939	10	3989939		AA	AA	AA	AA	AA	AA	AA	AA	AA	AA	1	1	1	1	1	1	1
772	rs13480473	10	4778214		BB	AA	AA	AA	AA	AA	AA	AA	AA	AA	1	1	1	1	1	1	1
773	rs6185923	10	5384467		AA	BB	BB	BB	BB	BB	BB	BB	BB	BB	1	1	1	1	1	1	1
774	rs3664101	10	9286770		BB	AA	AA	AA	AA	AA	AA	AA	AA	AA	1	1	1	1	1	1	1
775	rs3685588	10	10540887		BB	AA	AA	AA	AA	AA	AA	AA	AA	AA	1	1	1	1	1	1	1
776	rs4228112	10	12719980		AA	BB	BB	BB	BB	BB	BB	BB	BB	BB	1	1	1	1	1	1	1
777	rs3686911	10	14116427		AA	AA	AA	AA	AA	AA	AA	AA	AA	AA	1	1	1	1	1	1	1
778	rs3699409	10	15499377		AA	BB	BB	BB	BB	BB	BB	BB	BB	BB	1	1	1	1	1	1	1
779	rs3712394	10	17639020		BB	AA	AA	AA	AA	AA	AA	AA	AA	AA	1	1	1	1	1	1	1
780	rs13480527	10	19318252		BB	BB	BB	BB	BB	BB	BB	BB	BB	BB	1	1	1	1	1	1	1
781	rs13459119	10	20027450		BB	AA	AA	AA	AA	AA	AA	AA	AA	AA	1	1	1	1	1	1	1
782	rs3679120	10	22685808		BB	AA	AA	AA	AA	AA	AA	AA	AA	AA	1	1	1	1	1	1	1
783	rs13480547	10	24247475		BB	AA	AA	AA	AA	AA	AA	AA	AA	AA	1	1	1	1	1	1	1
784	rs13480554	10	25713665		AA	BB	BB	BB	BB	BB	BB	BB	BB	BB	1	1	1	1	1	1	1
785	rs13480563	10	27924915		AA	AA	AA	AA	AA	AA	AA	AA	AA	AA	1	1	1	1	1	1	1
786	gnf10.026.889	10	28746498		AA	AA	AA	AA	AA	AA	AA	AA	AA	AA	1	1	1	1	1	1	1
787	rs13480569	10	30500013		NC	NC	NC	NC	NC	NC	NC	NC	NC	NC	NA	NA	NA	NA	NA	NA	NA
788	rs13480570	10	30794652		AA	AA	AA	AA	AA	AA	AA	AA	AA	AA	1	1	1	1	1	1	1
789	rs13480578	10	34410603		AA	BB	BB	BB	BB	BB	BB	BB	BB	BB	1	1	1	1	1	1	1
790	rs13480579	10	36058713		BB	AA	AA	AA	AA	AA	AA	AA	AA	AA	1	1	1	1	1	1	1
791	rs13480581	10	38833025		AA	BB	BB	BB	BB	BB	BB	BB	BB	BB	1	1	1	1	1	1	1
792	rs3716113	10	42609040		BB	AA	AA	AA	AA	AA	AA	AA	AA	AA	1	1	1	1	1	1	1
793	rs13480601	10	44227379		AA	BB	BB	BB	BB	BB	BB	BB	BB	BB	1	1	1	1	1	1	1
794	CEL-10_46671493	10	46671493		AA	AA	AA	AA	AA	AA	AA	AA	AA	AA	1	1	1	1	1	1	1
795	rs3676667	10	46923056		BB	BB	BB	BB	BB	BB	BB	BB	BB	BB	1	1	1	1	1	1	1
796	rs6382436	10	48683209		BB	AA	AA	AA	AA	AA	AA	AA	AA	AA	1	1	1	1	1	1	1
797	gnf10.048.819	10	50989663		AA	AA	AA	AA	AA	AA	AA	AA	AA	AA	1	1	1	1	1	1	1
798	rs3696307	10	53783742		BB	AA	AA	AA	AA	AA	AA	AA	AA	AA	1	1	1	1	1	1	1
799	rs6190748	10	55832573		AA	AA	AA	AA	AA	AA	AA	AA	AA	AA	1	1	1	1	1	1	1
800	rs13480619	10	57805922		BB	AA	AA	AA	AA	AA	AA	AA	AA	AA	1	1	1	1	1	1	1
801	CEL-10_58149652	10	58149652		AA	BB	BB	BB	BB	BB	BB	BB	BB	BB	1	1	1	1	1	1	1
802	rs6374078	10	60860895		BB	BB	BB	BB	BB	BB	BB	BB	BB	BB	1	1	1	1	1	1	1
803	rs6359581	10	64294902		AA	AA	AA	AA	AA	AA	AA	AA	AA	AA	1	1	1	1	1	1	1
804	rs3723140	10	66179274		AA	BB	BB	BB	BB	BB	BB	BB	BB	BB	1	1	1	1	1	1	1
805	rs13480630	10	67595648		BB	BB	BB	BB	BB	BB	BB	BB	BB	BB	1	1	1	1	1	1	1
806	rs13480638	10	69220086		BB	AA	AA	AA	AA	AA	AA	AA	AA	AA	1	1	1	1	1	1	1
807	CEL-10_71736974	10	71736974		AA	BB	BB	BB	BB	BB	BB	BB	BB	BB	1	1	1	1	1	1	1
808	rs13480652	10	74437771		AA	BB	BB	BB	BB	BB	BB	BB	BB	BB	1	1	1	1	1	1	1
809	rs13480657	10	76584143		BB	AA	AA	AA	AA	AA	AA	AA	AA	AA	1	1	1	1	1	1	1
810	rs13480664	10	80556929		BB	BB	BB	BB	BB	BB	BB	BB	BB	BB	1	1	1	1	1	1	1
811	rs3717445	10	82649121		BB	AA	AA	AA	AA	AA	AA	AA	AA	AA	1	1	1	1	1	1	1
812	rs13480678	10	84352470		BB	BB	BB	BB	BB	BB	BB	BB	BB	BB	1	1	1	1	1	1	1
813	rs3679902	10	85007769		BB	BB	BB	BB	BB	BB	BB	BB	BB	BB	1	1	1	1	1	1	1
814	rs13480684	10	85606566		AA	AA	AA	AA	AA	AA	AA	AA	AA	AA	1	1	1	1	1	1	1
815	CEL-10_86322095	10	86322095		BB	BB	BB	BB	BB	BB	BB	BB	BB	BB	1	1	1	1	1	1	1
816	rs3089366	10	89439033		BB	BB	BB	BB	BB	BB	BB	BB	BB	BB	1	1	1	1	1	1	1
817	rs13480702	10	90830897		BB	BB	BB	BB	BB	BB	BB	BB	BB	BB	1	1	1	1	1	1	1
818	gnf10.091.965	10	92745604		AA	AA	AA	AA	AA	AA	AA	AA	AA	AA	1	1	1	1	1	1	1
819	rs13480712	10	93288075		AA	BB	BB	BB	BB	BB	BB	BB	BB	BB	1	1	1	1	1	1	1
820	rs13480716	10	94290709		BB	AA	AA	AA	AA	AA	AA	AA	AA	AA	1	1	1	1	1	1	1
821	rs13480722	10	97430180		BB	AA	AA	AA	AA	AA	AA	AA	AA	AA	1	1	1	1	1	1	1
822	rs6175332	10	98639384		AA	AA	AA	AA	AA	AA	AA	AA	AA	AA	1	1	1	1	1	1	1
823	rs3683912	10	99061427		BB	BB	BB	BB	BB	BB	BB	BB	BB	BB	1	1	1	1	1	1	1
824	rs3710293	10	99892920		AA	AA	AA	AA	AA	AA	AA	AA	AA	AA	1	1	1	1	1	1	1
825	rs13480734	10	102081906		BB	AA	AA	AA	AA	AA	AA	AA	AA	AA	1	1	1	1	1	1	1
826	rs13480740	10	103764301		BB	BB	BB	BB	BB	BB	BB	BB	BB	BB	1	1	1	1	1	1	1
827	rs3688351	10	104194765		AA	BB	BB	BB	BB	BB	BB	BB	BB	BB	1	1	1	1	1	1	1
828	rs13480749	10	105674831		BB	AA	AA	AA	AA	AA	AA	AA	AA	AA	1	1	1	1	1	1	1
829	rs6290359	10	107672808		BB	AA	AA	AA	AA	AA	AA	AA	AA	AA	1	1	1	1	1	1	1
830	rs6243755	10	108416966		BB	AA	AA	AA	AA	AA	AA	AA	AA	AA	1	1	1	1	1	1	1
831	rs13480759	10	109059096		AA	BB	BB	BB	BB	BB	BB	BB	BB	BB	1	1	1	1	1	1	1
832	rs3680872	10	114181187		AA	BB	BB	BB	BB	BB	BB	BB	BB	BB	1	1	1	1	1	1	1
833	rs13480773	10	114518973		AA	BB	BB	BB	BB	BB	BB	BB	BB	BB	1	1	1	1	1	1	1
834	rs13480775	10	115590088		AA	AA	AA	AA	AA	AA	AA	AA	AA	AA	1	1	1	1	1	1	1
835	rs6256918	10	117348939		AA	BB	BB	BB	BB	BB	BB	BB	BB	BB	1	1	1	1	1	1	1
836	mCV24217147	10	117613736		AA	AA	AA	AA	AA	AA	AA	AA	AA	AA	1	1	1	1	1	1	1
837	CEL-10_119602638	10	119602638		AA	AA	AA	AA	AA	AA	AA	AA	AA	AA	1	1	1	1	1	1	1
838	rs13480803	10	122911418		AA	AA	AA	AA	AA	AA	AA	AA	AA	AA	1	1	1	1	1	1	1
839	mCV22832306	10	126086653		BB	BB	BB	BB	BB	BB	BB	BB	BB	BB	1	1	1	1	1	1	1
840	rs3697243	10	126634957		BB	AA	AA	AA	AA	AA	AA	AA	AA	AA	1	1	1	1	1	1	1
841	rs3676330	10	128337313		AA	BB	BB	BB	BB	BB	BB	BB	BB	BB	1	1	1	1	1	1	1
842	rs13480836	11	3448985		AA	BB	BB	BB	BB	BB	BB	BB	BB	BB	1	1	1	1	1	1	1
843	rs13480837	11	3781731		BB	AA	AA	AA	AA	AA	AA	AA	AA	AA	1	1	1	1	1	1	1
844	rs3682937	11	4575120		BB	BB	BB	BB	BB	BB	BB	BB	BB	BB	1	1	1	1	1	1	1
845	rs6190775	11	6306994		AA	AA	AA	AA	AA	AA	AA	AA	AA	AA	1	1	1	1	1	1	1
846	rs13480854	11	7518795		BB	AA	AA	AA	AA	AA	AA	AA	AA	AA	1	1	1	1	1	1	1
847	rs13480863	11	9188410		AA	BB	BB	BB	BB	BB	BB	BB	BB	BB	1	1	1	1	1	1	1
848	rs3023249	11	11065936		BB	AA	AA	AA	AA	AA	AA	AA	AA	AA	1	1	1	1	1	1	1
849	rs13480875	11	12190600		BB	AA	AA	AA	AA	AA	AA	AA	AA	AA	1	1	1	1	1	1	1
850	CEL-11_14992925	11	14992925		AA	AA	AA	AA	AA	AA	AA	AA	AA	AA	1	1	1	1	1	1	1
851	rs6313050	11	15647995		AA	AA	AA	AA	AA	AA	AA	AA	AA	AA	1	1	1	1	1	1	1
852	gnf11.017.294	11	18007841		BB	AA	AA	AA	AA	AA	AA	AA	AA	AA	1	1	1	1	1	1	1
853	rs3723987	11	19364495		BB	AA	AA	AA	AA	AA	AA	AA	AA	AA	1	1	1	1	1	1	1
854	rs3023251	11	20848871		BB	AA	AA	AA	AA	AA	AA	AA	AA	AA	1	1	1	1	1	1	1
855	rs13480910	11	22709634		BB	BB	BB	BB	BB	BB	BB	BB	BB	BB	1	1	1	1	1	1	1
856	rs3723990	11	26517914		BB	AA	AA	AA	AA	AA	AA	AA	AA	AA	1	1	1	1	1	1	1
857	rs3706694	11	28310427		AA	AA	AA	AA	AA	AA	AA	AA	AA	AA	1	1	1	1	1	1	1
858	rs3700830	11	30266839		BB	BB	BB	BB	BB	BB	BB	BB	BB	BB	1	1	1	1	1	1	1
859	rs13459123	11	30954469		AA	AA	AA	AA	AA	AA	AA	AA	AA	AA	1	1	1	1	1	1	1
860	rs3723833	11	32946888		AA	AA	AA	AA	AA	AA	AA	AA	AA	AA	1	1	1	1	1	1	1
861	rs6239937	11	34700816		AA	AA	AA	AA	AA	AA	AA	AA	AA	AA	1	1	1	1	1	1	1
862	rs13480968	11	36134794		AA	AA	AA	AA	AA	AA	AA	AA	AA	AA	1	1	1	1	1	1	1
863	rs6359329	11	38177953		AA	AA	AA	AA	AA	AA	AA	AA	AA	AA	1	1	1	1	1	1	1
864	rs6164170	11	39929979		BB	AA	AA	AA	AA	AA	AA	AA	AA	AA	1	1	1	1	1	1	1
865	rs3701734	11	40967464		BB	AA	AA	AA	AA	AA	AA	AA	AA	AA	1	1	1	1	1	1	1
866	rs3654344	11	43847855		BB	AA	AA	AA	AA	AA	AA	AA	AA	AA	1	1	1	1	1	1	1
867	rs13481009	11	46168151		AA	BB	BB	BB	BB	BB	BB	BB	BB	BB	1	1	1	1	1	1	1
868	rs13481011	11	46568199		AA	BB	BB	BB	BB	BB	BB	BB	BB	BB	1	1	1	1	1	1	1
869	rs13481014	11	47757117		BB	AA	AA	AA	AA	AA	AA	AA	AA	AA	1	1	1	1	1	1	1
870	rs6199956	11	50385006		AA	AA	AA	AA	AA	AA	AA	AA	AA	AA	1	1	1	1	1	1	1
871	rs13481033	11	54538623		BB	AA	AA	AA	AA	AA	AA	AA	AA	AA	1	1	1	1	1	1	1
872	rs4228731	11	55034293		BB	AA	AA	AA	AA	AA	AA	AA	AA	AA	1	1	1	1	1	1	1
873	rs3684076	11	56050650		AA	BB	BB	BB	BB	BB	BB	BB	BB	BB	1	1	1	1	1	1	1
874	rs3697686	11	58180077		AA	BB	BB	BB	BB	BB	BB	BB	BB	BB	1	1	1	1	1	1	1
875	rs3711357	11	61065104		BB	AA	AA	AA	AA	AA	AA	AA	AA	AA	1	1	1	1	1	1	1
876	rs13481061	11	62605165		AA	BB	BB	BB	BB	BB	BB	BB	BB	BB	1	1	1	1	1	1	1
877	rs13481071	11	64813366		BB	AA	AA	AA	AA	AA	AA	AA	AA	AA	1	1	1	1	1	1	1
878	rs13481076	11	66331400		BB	AA	AA	AA	AA	AA	AA	AA	AA	AA	1	1	1	1	1	1	1
879	rs13481084	11	68383073		AA	BB	BB	BB	BB	BB	BB	BB	BB	BB	1	1	1	1	1	1	1
880	rs6197743	11	69789936		BB	BB	BB	BB	BB	BB	BB	BB	BB	BB	1	1	1	1	1	1	1
881	mCV24113391	11	71092401		BB	BB	BB	BB	BB	BB	BB	BB	BB	BB	1	1	1	1	1	1	1
882	rs13481094	11	72446973		AA	BB	BB	BB	BB	BB	BB	BB	BB	BB	1	1	1	1	1	1	1
883	rs3701609	11	72876179		BB	AA	AA	AA	AA	AA	AA	AA	AA	AA	1	1	1	1	1	1	1
884	rs13481109	11	76207708		AA	BB	BB	BB	BB	BB	BB	BB	BB	BB	1	1	1	1	1	1	1
885	rs13481119	11	79159755		AA	BB	BB	BB	BB	BB	BB	BB	BB	BB	1	1	1	1	1	1	1
886	rs6259742	11	82221268		AA	AA	AA	AA	AA	AA	AA	AA	AA	AA	1	1	1	1	1	1	1
887	rs13481127	11	83014191		BB	AA	AA	AA	AA	AA	AA	AA	AA	AA	1	1	1	1	1	1	1
888	rs3661657	11	84334033		BB	AA	AA	AA	AA	AA	AA	AA	AA	AA	1	1	1	1	1	1	1
889	rs3719581	11	86560546		AA	BB	BB	BB	BB	BB	BB	BB	BB	BB	1	1	1	1	1	1	1
890	rs13481145	11	88037356		AA	BB	BB	BB	BB	BB	BB	BB	BB	BB	1	1	1	1	1	1	1
891	rs3688955	11	90207658		BB	AA	AA	AA	AA	AA	AA	AA	AA	AA	1	1	1	1	1	1	1
892	rs13481161	11	92132381		BB	BB	BB	BB	BB	BB	BB	BB	BB	BB	1	1	1	1	1	1	1
893	rs3714299	11	92734680		BB	AA	AA	AA	AA	AA	AA	AA	AA	AA	1	1	1	1	1	1	1
894	rs13481170	11	95299225		AA	AA	AA	AA	AA	AA	AA	AA	AA	AA	1	1	1	1	1	1	1
895	rs13481173	11	96275988		BB	AA	AA	AA	AA	AA	AA	AA	AA	AA	1	1	1	1	1	1	1
896	rs3661058	11	98590564		BB	AA	AA	AA	AA	AA	AA	AA	AA	AA	1	1	1	1	1	1	1
897	rs3090212	11	99721952		AA	AA	AA	AA	AA	AA	AA	AA	AA	AA	1	1	1	1	1	1	1
898	rs6393948	11	103272243		AA	AA	AA	AA	AA	AA	AA	AA	AA	AA	1	1	1	1	1	1	1
899	rs3698446	11	104908478		AA	AA	AA	AA	AA	AA	AA	AA	AA	AA	1	1	1	1	1	1	1
900	rs6386362	11	106649550		BB	AA	AA	AA	AA	AA	AA	AA	AA	AA	1	1	1	1	1	1	1
901	rs6370458	11	109065922		AA	BB	BB	BB	BB	BB	BB	BB	BB	BB	1	1	1	1	1	1	1
902	rs13481227	11	110120256		AA	BB	BB	BB	BB	BB	BB	BB	BB	BB	1	1	1	1	1	1	1
903	rs3672597	11	111905327		BB	AA	AA	AA	AA	AA	AA	AA	AA	AA	1	1	1	1	1	1	1
904	rs3699056	11	113674817		BB	AA	AA	AA	AA	AA	AA	AA	AA	AA	1	1	1	1	1	1	1
905	rs13481247	11	115572156		BB	AA	AA	AA	AA	AA	AA	AA	AA	AA	1	1	1	1	1	1	1
906	rs3712881	11	120738678		BB	BB	BB	BB	BB	BB	BB	BB	BB	BB	1	1	1	1	1	1	1
907	rs3713137	12	4720216		BB	BB	BB	BB	BB	BB	BB	BB	BB	BB	1	1	1	1	1	1	1
908	rs3653990	12	5131626		BB	BB	BB	BB	BB	BB	BB	BB	BB	NC	1	1	1	1	1	1	NA
909	rs13481281	12	5648778		AA	AA	AA	AA	AA	AA	AA	AA	AA	AA	1	1	1	1	1	1	1
910	rs3678128	12	7371530		BB	BB	BB	BB	BB	BB	BB	BB	BB	BB	1	1	1	1	1	1	1
911	rs6292954	12	10028881		BB	AA	AA	AA	AA	AA	AA	AA	AA	AA	1	1	1	1	1	1	1
912	rs13481297	12	10691032		AA	AA	AA	AA	AA	AA	AA	AA	AA	AA	1	1	1	1	1	1	1
913	rs13481303	12	12036755		BB	AA	AA	AA	AA	AA	AA	AA	AA	AA	1	1	1	1	1	1	1
914	rs3655057	12	13507742		AA	BB	BB	BB	BB	BB	BB	BB	BB	BB	1	1	1	1	1	1	1
915	rs13481313	12	14987941		BB	BB	BB	BB	BB	BB	BB	BB	BB	BB	1	1	1	1	1	1	1
916	rs3706330	12	16713381		BB	AA	AA	AA	AA	AA	AA	AA	AA	AA	1	1	1	1	1	1	1
917	rs13481321	12	16811399		AA	BB	BB	BB	BB	BB	BB	BB	BB	BB	1	1	1	1	1	1	1
918	rs13481324	12	17701648		AA	BB	BB	BB	BB	BB	BB	BB	BB	BB	1	1	1	1	1	1	1
919	rs3717860	12	19689285		AA	BB	BB	BB	BB	BB	BB	BB	BB	BB	1	1	1	1	1	1	1
920	rs6328018	12	21090189		AA	AA	AA	AA	AA	AA	AA	AA	AA	AA	1	1	1	1	1	1	1
921	rs13481363	12	22949944		AA	BB	BB	BB	BB	BB	BB	BB	BB	BB	1	1	1	1	1	1	1
922	rs3089800	12	23976362		AA	AA	AA	AA	AA	AA	AA	AA	AA	AA	1	1	1	1	1	1	1
923	UT_12_24.561109	12	24901541		AA	BB	BB	BB	BB	BB	BB	BB	BB	BB	1	1	1	1	1	1	1
924	rs13481371	12	25180902		BB	BB	BB	BB	BB	BB	BB	BB	BB	BB	1	1	1	1	1	1	1
925	rs6223000	12	29204179		BB	BB	BB	BB	BB	BB	BB	BB	BB	BB	1	1	1	1	1	1	1
926	rs13481392	12	30659819		AA	BB	BB	BB	BB	BB	BB	BB	BB	BB	1	1	1	1	1	1	1
927	rs6311081	12	32032739		AA	AA	AA	AA	AA	AA	AA	AA	AA	AA	1	1	1	1	1	1	1
928	rs3658100	12	33110635		AA	AA	AA	AA	AA	AA	AA	AA	AA	AA	1	1	1	1	1	1	1
929	rs13481406	12	34954150		AA	AA	AA	AA	AA	AA	AA	AA	AA	AA	1	1	1	1	1	1	1
930	rs13481408	12	35475720		BB	AA	AA	AA	AA	AA	AA	AA	AA	AA	1	1	1	1	1	1	1
931	CEL-12_38788391	12	38788391		AA	AA	AA	AA	AA	AA	AA	AA	AA	AA	1	1	1	1	1	1	1
932	rs3726096	12	39432172		BB	BB	BB	BB	BB	BB	BB	BB	BB	BB	1	1	1	1	1	1	1
933	CEL-12_40646532	12	40646532		AA	BB	BB	BB	BB	BB	BB	BB	BB	BB	1	1	1	1	1	1	1
934	gnf12.046.238	12	43135664		BB	BB	BB	BB	BB	BB	BB	BB	BB	BB	1	1	1	1	1	1	1
935	rs13481445	12	45537591		BB	AA	AA	AA	AA	AA	AA	AA	AA	AA	1	1	1	1	1	1	1
936	rs13481454	12	47738222		NC	AA	AA	AA	AA	AA	AA	AA	AA	AA	1	1	1	1	1	1	1
937	rs3670749	12	48181013		AA	BB	BB	BB	BB	BB	BB	BB	BB	BB	1	1	1	1	1	1	1
938	rs3700857	12	49142988		AA	BB	BB	BB	BB	BB	BB	BB	BB	BB	1	1	1	1	1	1	1
939	rs13481466	12	51192106		AA	AA	AA	AA	AA	AA	AA	AA	AA	AA	1	1	1	1	1	1	1
940	rs3706319	12	53150903		AA	BB	BB	BB	BB	BB	BB	BB	BB	BB	1	1	1	1	1	1	1
941	mCV22351241	12	54143643		AA	BB	BB	BB	BB	BB	BB	BB	BB	BB	1	1	1	1	1	1	1
942	gnf12.061.363	12	58421210		BB	BB	BB	BB	BB	BB	BB	BB	BB	BB	1	1	1	1	1	1	1
943	rs3677344	12	59848542		BB	AA	AA	AA	AA	AA	AA	AA	AA	AA	1	1	1	1	1	1	1
944	rs6344105	12	63022076		AA	AA	AA	AA	AA	AA	AA	AA	AA	AA	1	1	1	1	1	1	1
945	rs13481514	12	64869269		AA	BB	BB	BB	BB	BB	BB	BB	BB	BB	1	1	1	1	1	1	1
946	rs13481521	12	66729742		BB	AA	AA	AA	AA	AA	AA	AA	AA	AA	1	1	1	1	1	1	1
947	rs13481527	12	68166409		AA	BB	BB	BB	BB	BB	BB	BB	BB	BB	1	1	1	1	1	1	1
948	rs3655558	12	70010856		BB	AA	AA	AA	AA	AA	AA	AA	AA	AA	1	1	1	1	1	1	1
949	rs13481541	12	71665916		BB	AA	AA	AA	AA	AA	AA	AA	AA	AA	1	1	1	1	1	1	1
950	gnf12.077.067	12	73900965		AA	BB	BB	BB	BB	BB	BB	BB	BB	BB	1	1	1	1	1	1	1
951	rs3662628	12	74558132		AA	BB	BB	BB	BB	BB	BB	BB	BB	BB	1	1	1	1	1	1	1
952	rs13481556	12	75962840		AA	BB	BB	BB	BB	BB	BB	BB	BB	BB	1	1	1	1	1	1	1
953	rs13481561	12	77468587		AA	AA	AA	AA	AA	AA	AA	AA	AA	AA	1	1	1	1	1	1	1
954	rs13481565	12	79092079		BB	AA	AA	AA	AA	AA	AA	AA	AA	AA	1	1	1	1	1	1	1
955	rs3716095	12	82379744		BB	AA	AA	AA	AA	AA	AA	AA	AA	AA	1	1	1	1	1	1	1
956	CEL-12_84750094	12	84750094		BB	AA	AA	AA	AA	AA	AA	AA	AA	AA	1	1	1	1	1	1	1
957	rs3670410	12	85932990		BB	AA	AA	AA	AA	AA	AA	AA	AA	AA	1	1	1	1	1	1	1
958	rs13481588	12	86574038		AA	BB	BB	BB	BB	BB	BB	BB	BB	BB	1	1	1	1	1	1	1
959	rs6207869	12	88966851		AA	AA	AA	AA	AA	AA	AA	AA	AA	AA	1	1	1	1	1	1	1
960	rs13481599	12	90714740		AA	AA	AA	AA	AA	AA	AA	AA	AA	AA	1	1	1	1	1	1	1
961	rs13481604	12	92693591		BB	AA	AA	AA	AA	AA	AA	AA	AA	AA	1	1	1	1	1	1	1
962	rs3716084	12	94501426		BB	AA	AA	AA	AA	AA	AA	AA	AA	AA	1	1	1	1	1	1	1
963	rs13481614	12	95793494		AA	BB	BB	BB	BB	BB	BB	BB	BB	BB	1	1	1	1	1	1	1
964	rs13481618	12	97207111		AA	AA	AA	AA	AA	AA	AA	AA	AA	AA	1	1	1	1	1	1	1
965	rs8273308	12	99106508		BB	BB	BB	BB	BB	BB	BB	BB	BB	BB	1	1	1	1	1	1	1
966	rs13481632	12	101121028		AA	AA	AA	AA	AA	AA	AA	AA	AA	AA	1	1	1	1	1	1	1
967	rs6390948	12	103432150		AA	AA	AA	AA	AA	AA	AA	AA	AA	AA	1	1	1	1	1	1	1
968	CEL-12_104545022	12	104545022		AA	AA	AA	AA	AA	AA	AA	AA	AA	AA	1	1	1	1	1	1	1
969	rs13481655	12	106863515		BB	BB	BB	BB	BB	BB	BB	BB	BB	BB	1	1	1	1	1	1	1
970	CEL-12_108727612	12	108727612		AA	BB	BB	BB	BB	BB	BB	BB	BB	BB	1	1	1	1	1	1	1
971	rs3023711	12	111163171		AA	BB	BB	BB	BB	BB	BB	BB	BB	BB	1	1	1	1	1	1	1
972	rs3692361	12	112704261		BB	AA	AA	AA	AA	AA	AA	AA	AA	AA	1	1	1	1	1	1	1
973	rs6329833	12	114227574		BB	AA	AA	AA	AA	AA	AA	AA	AA	AA	1	1	1	1	1	1	1
974	rs6215262	13	3556871		AA	BB	BB	BB	BB	BB	BB	BB	BB	BB	1	1	1	1	1	1	1
975	rs13481668	13	4242635		AA	BB	BB	BB	BB	BB	BB	BB	BB	BB	1	1	1	1	1	1	1
976	rs13481673	13	5374001		AA	BB	BB	BB	BB	BB	BB	BB	BB	BB	1	1	1	1	1	1	1
977	rs6301008	13	7490090		BB	BB	BB	BB	BB	BB	BB	BB	BB	BB	1	1	1	1	1	1	1
978	rs13481683	13	9267297		AA	BB	BB	BB	BB	BB	BB	BB	BB	BB	1	1	1	1	1	1	1
979	rs13481689	13	10721776		BB	AA	AA	AA	AA	AA	AA	AA	AA	AA	1	1	1	1	1	1	1
980	rs13481697	13	12961456		AA	BB	BB	BB	BB	BB	BB	BB	BB	BB	1	1	1	1	1	1	1
981	rs6348604	13	14769173		AA	BB	BB	BB	BB	BB	BB	BB	BB	BB	1	1	1	1	1	1	1
982	rs13481706	13	15697964		BB	BB	BB	BB	BB	BB	BB	BB	BB	BB	1	1	1	1	1	1	1
983	rs13481715	13	18523821		BB	AA	AA	AA	AA	AA	AA	AA	AA	AA	1	1	1	1	1	1	1
984	rs6314295	13	19481485		AA	AA	AA	AA	AA	AA	AA	AA	AA	AA	1	1	1	1	1	1	1
985	rs3679784	13	20286264		BB	BB	BB	BB	BB	BB	BB	BB	BB	BB	1	1	1	1	1	1	1
986	rs3663223	13	22465317		BB	AA	AA	AA	AA	AA	AA	AA	AA	AA	1	1	1	1	1	1	1
987	rs8267104	13	23085429		BB	BB	BB	BB	BB	BB	BB	BB	BB	BB	1	1	1	1	1	1	1
988	rs6275055	13	25304682		AA	AA	AA	AA	AA	AA	AA	AA	AA	AA	1	1	1	1	1	1	1
989	rs13481734	13	26416832	X	BB	AA	BB	BB	BB	BB	BB	BB	BB	BB	1	1	1	1	1	1	1
990	CEL-13_27061395	13	27061395		BB	BB	BB	BB	BB	BB	BB	BB	BB	BB	1	1	1	1	1	1	1
991	rs13481740	13	30057195		BB	BB	BB	BB	BB	BB	BB	BB	BB	BB	1	1	1	1	1	1	1
992	rs3710348	13	30653000		BB	AA	AA	AA	AA	AA	AA	AA	AA	AA	1	1	1	1	1	1	1
993	rs3707097	13	33614779		BB	BB	BB	BB	BB	BB	BB	BB	BB	BB	1	1	1	1	1	1	1
994	rs3725187	13	34496200		BB	BB	BB	BB	BB	BB	BB	BB	BB	BB	1	1	1	1	1	1	1
995	rs13481764	13	35994885		AA	AA	AA	AA	AA	AA	AA	AA	AA	AA	1	1	1	1	1	1	1
996	gnf13.035.637	13	36959616		AA	BB	BB	BB	BB	BB	BB	BB	BB	BB	1	1	1	1	1	1	1
997	gnf13.038.133	13	39478973		AA	BB	BB	BB	BB	BB	BB	BB	BB	BB	1	1	1	1	1	1	1
998	rs13481783	13	42287337		AA	BB	BB	BB	BB	BB	BB	BB	BB	BB	1	1	1	1	1	1	1
999	rs3712907	13	42620079		BB	AA	AA	AA	AA	AA	AA	AA	AA	AA	1	1	1	1	1	1	1
1000	rs3688207	13	44823434		AA	AA	AA	AA	AA	AA	AA	AA	AA	AA	1	1	1	1	1	1	1
1001	rs6411274	13	46624183		AA	BB	BB	BB	BB	BB	BB	BB	BB	BB	1	1	1	1	1	1	1
1002	rs6244558	13	47310947		BB	AA	AA	AA	AA	AA	AA	AA	AA	AA	1	1	1	1	1	1	1
1003	rs13481809	13	50702277		AA	BB	BB	BB	BB	BB	BB	BB	BB	BB	1	1	1	1	1	1	1
1004	rs3693942	13	54042656		AA	BB	BB	BB	BB	BB	BB	BB	BB	BB	1	1	1	1	1	1	1
1005	rs3720782	13	55330594		AA	BB	BB	BB	BB	BB	BB	BB	BB	BB	1	1	1	1	1	1	1
1006	rs3700819	13	56358945		BB	AA	AA	AA	AA	AA	AA	AA	AA	AA	1	1	1	1	1	1	1
1007	gnf13.056.787	13	57848844		AA	AA	AA	AA	AA	AA	AA	AA	AA	AA	1	1	1	1	1	1	1
1008	rs3690198	13	59860578		BB	AA	AA	AA	AA	AA	AA	AA	AA	AA	1	1	1	1	1	1	1
1009	rs4229817	13	63888326		BB	BB	BB	BB	BB	BB	BB	BB	BB	BB	1	1	1	1	1	1	1
1010	rs3718727	13	65760534		AA	BB	BB	BB	BB	BB	BB	BB	BB	BB	1	1	1	1	1	1	1
1011	rs13481871	13	67736821		BB	AA	AA	AA	AA	AA	AA	AA	AA	AA	1	1	1	1	1	1	1
1012	rs13481880	13	70810674		BB	AA	AA	AA	AA	AA	AA	AA	AA	AA	1	1	1	1	1	1	1
1013	rs13481883	13	71955117		BB	AA	AA	AA	AA	AA	AA	AA	AA	AA	1	1	1	1	1	1	1
1014	rs13481893	13	74156236		AA	BB	BB	BB	BB	BB	BB	BB	BB	BB	1	1	1	1	1	1	1
1015	gnf13.079.671	13	77019901		BB	AA	AA	AA	AA	AA	AA	AA	AA	AA	1	1	1	1	1	1	1
1016	rs13481908	13	78683446		AA	BB	BB	BB	BB	BB	BB	BB	BB	BB	1	1	1	1	1	1	1
1017	mCV24625340	13	81332738		BB	BB	BB	BB	BB	BB	BB	BB	BB	BB	1	1	1	1	1	1	1
1018	rs3686443	13	83174585		AA	BB	BB	BB	BB	BB	BB	BB	BB	BB	1	1	1	1	1	1	1
1019	gnf13.088.732	13	84796434		BB	BB	BB	BB	BB	BB	BB	BB	BB	BB	1	1	1	1	1	1	1
1020	rs3655061	13	86241392		AA	BB	BB	BB	BB	BB	BB	BB	BB	BB	1	1	1	1	1	1	1
1021	rs6288319	13	87807463		AA	AA	AA	AA	AA	AA	AA	AA	AA	AA	1	1	1	1	1	1	1
1022	rs6316213	13	88817196		AA	BB	BB	BB	BB	BB	BB	BB	BB	BB	1	1	1	1	1	1	1
1023	gnf13.093.328	13	89447298		AA	BB	BB	BB	BB	BB	BB	BB	BB	BB	1	1	1	1	1	1	1
1024	rs13481961	13	94000606		AA	BB	BB	BB	BB	BB	BB	BB	BB	BB	1	1	1	1	1	1	1
1025	rs13481968	13	95596507		BB	BB	BB	BB	BB	BB	BB	BB	BB	BB	1	1	1	1	1	1	1
1026	rs4230027	13	97200857		BB	AA	AA	AA	AA	AA	AA	AA	AA	AA	1	1	1	1	1	1	1
1027	rs13481983	13	100181409		BB	AA	AA	AA	AA	AA	AA	AA	AA	AA	1	1	1	1	1	1	1
1028	rs6389588	13	100595006		BB	BB	BB	BB	BB	BB	BB	BB	BB	BB	1	1	1	1	1	1	1
1029	rs13481992	13	102442609		AA	AA	AA	AA	AA	AA	AA	AA	AA	AA	1	1	1	1	1	1	1
1030	rs13481996	13	103563881		AA	BB	BB	BB	BB	BB	BB	BB	BB	BB	1	1	1	1	1	1	1
1031	rs13482005	13	105593959		BB	BB	BB	BB	BB	BB	BB	BB	BB	BB	1	1	1	1	1	1	1
1032	rs13482011	13	107432985		BB	AA	AA	AA	AA	AA	AA	AA	AA	AA	1	1	1	1	1	1	1
1033	rs13482019	13	109707882		BB	AA	AA	AA	AA	AA	AA	AA	AA	AA	1	1	1	1	1	1	1
1034	gnf13.115.241	13	110861665		AA	AA	AA	AA	AA	AA	AA	AA	AA	AA	1	1	1	1	1	1	1
1035	rs6247696	13	112118515		AA	AA	AA	AA	AA	AA	AA	AA	AA	AA	1	1	1	1	1	1	1
1036	rs13482028	13	113209165		BB	AA	AA	AA	AA	AA	AA	AA	AA	AA	1	1	1	1	1	1	1
1037	rs13482035	13	115056838		BB	BB	BB	BB	BB	BB	BB	BB	BB	BB	1	1	1	1	1	1	1
1038	rs4230144	14	3890426		AA	AA	AA	AA	AA	AA	AA	AA	AA	AA	1	1	1	1	1	1	1
1039	rs6322899	14	5945767		BB	AA	AA	AA	AA	AA	AA	AA	AA	AA	1	1	1	1	1	1	1
1040	rs3150398	14	7401248		AA	BB	BB	BB	BB	BB	BB	BB	BB	BB	1	1	1	1	1	1	1
1041	rs13482084	14	8848582		AA	BB	BB	BB	BB	BB	BB	BB	BB	BB	1	1	1	1	1	1	1
1042	rs6290836	14	9149500		BB	AA	AA	AA	AA	AA	AA	AA	AA	AA	1	1	1	1	1	1	1
1043	rs3719629	14	12874743		AA	BB	BB	BB	BB	BB	BB	BB	BB	BB	1	1	1	1	1	1	1
1044	rs3696385	14	14028895		BB	AA	AA	AA	AA	AA	AA	AA	AA	AA	1	1	1	1	1	1	1
1045	rs3687889	14	15973497		BB	AA	AA	AA	AA	AA	AA	AA	AA	AA	1	1	1	1	1	1	1
1046	rs13482096	14	19006267		AA	BB	BB	BB	BB	BB	BB	BB	BB	BB	1	1	1	1	1	1	1
1047	rs3692121	14	20092583		BB	AA	AA	AA	AA	AA	AA	AA	AA	AA	1	1	1	1	1	1	1
1048	rs13482104	14	22364262		BB	AA	AA	AA	AA	AA	AA	AA	AA	AA	1	1	1	1	1	1	1
1049	rs6396829	14	24042337		BB	BB	BB	BB	BB	BB	BB	BB	BB	BB	1	1	1	1	1	1	1
1050	rs4230248	14	27218513		BB	AA	AA	AA	AA	AA	AA	AA	AA	AA	1	1	1	1	1	1	1
1051	rs13482124	14	27701835		BB	AA	AA	AA	AA	AA	AA	AA	AA	AA	1	1	1	1	1	1	1
1052	rs6313230	14	28306368		BB	AA	AA	AA	AA	AA	AA	AA	AA	AA	1	1	1	1	1	1	1
1053	rs3695383	14	29838823		AA	BB	BB	BB	BB	BB	BB	BB	BB	BB	1	1	1	1	1	1	1
1054	rs13482135	14	31429298		BB	AA	AA	AA	AA	AA	AA	AA	AA	AA	1	1	1	1	1	1	1
1055	rs3701775	14	33391532		AA	BB	BB	BB	BB	BB	BB	BB	BB	BB	1	1	1	1	1	1	1
1056	rs13482143	14	35609633		BB	BB	BB	BB	BB	BB	BB	BB	BB	BB	1	1	1	1	1	1	1
1057	rs13482148	14	37242020		BB	BB	BB	BB	BB	BB	BB	BB	BB	BB	1	1	1	1	1	1	1
1058	rs13482159	14	38359897		AA	BB	BB	BB	BB	BB	BB	BB	BB	BB	1	1	1	1	1	1	1
1059	rs13482170	14	41201261		BB	AA	AA	AA	AA	AA	AA	AA	AA	AA	1	1	1	1	1	1	1
1060	mCV24777660	14	42906842		AA	BB	BB	BB	BB	BB	BB	BB	BB	BB	1	1	1	1	1	1	1
1061	rs3666583	14	44880408		AA	BB	BB	BB	BB	BB	BB	BB	BB	BB	1	1	1	1	1	1	1
1062	rs13482191	14	46619173		AA	BB	BB	BB	BB	BB	BB	BB	BB	BB	1	1	1	1	1	1	1
1063	rs13482193	14	47596815		BB	BB	BB	BB	BB	BB	BB	BB	BB	BB	1	1	1	1	1	1	1
1064	rs13482194	14	47801247		AA	AA	AA	AA	AA	AA	AA	AA	AA	AA	1	1	1	1	1	1	1
1065	rs3692863	14	50807707		AA	AA	AA	AA	AA	AA	AA	AA	AA	AA	1	1	1	1	1	1	1
1066	gnf14.055.608	14	52829293		AA	AA	AA	AA	AA	AA	AA	AA	AA	AA	1	1	1	1	1	1	1
1067	rs13482216	14	53885592		BB	BB	BB	BB	BB	BB	BB	BB	BB	BB	1	1	1	1	1	1	1
1068	rs3703075	14	54913181		AA	BB	BB	BB	BB	BB	BB	BB	BB	BB	1	1	1	1	1	1	1
1069	rs13482231	14	58969551		AA	BB	BB	BB	BB	BB	BB	BB	BB	BB	1	1	1	1	1	1	1
1070	rs3672425	14	60335045		AA	AA	AA	AA	AA	AA	AA	AA	AA	AA	1	1	1	1	1	1	1
1071	rs13482239	14	61543475		AA	BB	BB	BB	BB	BB	BB	BB	BB	BB	1	1	1	1	1	1	1
1072	rs13482247	14	63674408		NC	NC	NC	NC	NC	NC	NC	NC	NC	NC	NA	NA	NA	NA	NA	NA	NA
1073	rs6156908	14	66473686		BB	AA	AA	AA	AA	AA	AA	AA	AA	AA	1	1	1	1	1	1	1
1074	rs13459144	14	67681669		AA	BB	BB	BB	BB	BB	BB	BB	BB	BB	1	1	1	1	1	1	1
1075	rs13482265	14	70793464		AA	BB	BB	BB	BB	BB	BB	BB	BB	BB	1	1	1	1	1	1	1
1076	rs3023413	14	71540901		AA	AA	AA	AA	AA	AA	AA	AA	AA	AA	1	1	1	1	1	1	1
1077	CEL-14_73162771	14	73162771		BB	BB	BB	BB	BB	BB	BB	BB	BB	BB	1	1	1	1	1	1	1
1078	rs13482272	14	74092548		BB	BB	BB	BB	BB	BB	BB	BB	BB	BB	1	1	1	1	1	1	1
1079	rs6319148	14	75261976		BB	AA	AA	AA	AA	AA	AA	AA	AA	AA	1	1	1	1	1	1	1
1080	rs13482284	14	78061668		BB	BB	BB	BB	BB	BB	BB	BB	BB	BB	1	1	1	1	1	1	1
1081	rs3708535	14	78686463		BB	BB	BB	BB	BB	BB	BB	BB	BB	BB	1	1	1	1	1	1	1
1082	rs13482296	14	80784363		BB	BB	BB	BB	BB	BB	BB	BB	BB	BB	1	1	1	1	1	1	1
1083	rs6395984	14	82944063		BB	BB	BB	BB	BB	BB	BB	BB	BB	BB	1	1	1	1	1	1	1
1084	rs6291434	14	83887230		BB	BB	BB	BB	BB	BB	BB	BB	BB	BB	1	1	1	1	1	1	1
1085	rs13482311	14	85287050		AA	AA	AA	AA	AA	AA	AA	AA	AA	AA	1	1	1	1	1	1	1
1086	rs13482327	14	89372338		BB	BB	BB	BB	BB	BB	BB	BB	BB	BB	1	1	1	1	1	1	1
1087	rs3692362	14	92002849		AA	BB	BB	BB	BB	BB	BB	BB	BB	BB	1	1	1	1	1	1	1
1088	rs6191117	14	92434091		AA	BB	BB	BB	BB	BB	BB	BB	BB	BB	1	1	1	1	1	1	1
1089	CEL-14_94845626	14	94845626		BB	AA	AA	AA	AA	AA	AA	AA	AA	AA	1	1	1	1	1	1	1
1090	rs13482354	14	98188914		BB	AA	AA	AA	AA	AA	AA	AA	AA	AA	1	1	1	1	1	1	1
1091	rs3654132	14	98578208		AA	AA	AA	AA	AA	AA	AA	AA	AA	AA	1	1	1	1	1	1	1
1092	rs13482356	14	99047545		AA	BB	BB	BB	BB	BB	BB	BB	BB	BB	1	1	1	1	1	1	1
1093	gnf14.103.048	14	99774290		AA	BB	BB	BB	BB	BB	BB	BB	BB	BB	1	1	1	1	1	1	1
1094	rs3708779	14	103068000		BB	AA	AA	AA	AA	AA	AA	AA	AA	AA	1	1	1	1	1	1	1
1095	rs13482375	14	103981340		BB	AA	AA	AA	AA	AA	AA	AA	AA	AA	1	1	1	1	1	1	1
1096	rs3726052	14	104244696		AA	BB	BB	BB	BB	BB	BB	BB	BB	BB	1	1	1	1	1	1	1
1097	rs6256423	14	106108556		BB	BB	BB	BB	BB	BB	BB	BB	BB	BB	1	1	1	1	1	1	1
1098	rs6169105	14	109578622		BB	AA	AA	AA	AA	AA	AA	AA	AA	AA	1	1	1	1	1	1	1
1099	rs3665550	14	111354233		BB	AA	AA	AA	AA	AA	AA	AA	AA	AA	1	1	1	1	1	1	1
1100	rs13482398	14	112310948		BB	BB	BB	BB	BB	BB	BB	BB	BB	BB	1	1	1	1	1	1	1
1101	rs13482407	14	114388484		BB	AA	AA	AA	AA	AA	AA	AA	AA	AA	1	1	1	1	1	1	1
1102	CEL-14_116404928	14	116404928		AA	BB	BB	BB	BB	BB	BB	BB	BB	BB	1	1	1	1	1	1	1
1103	rs13459176	15	3104758		AA	BB	BB	BB	BB	BB	BB	BB	BB	BB	1	1	1	1	1	1	1
1104	rs13482418	15	3498960		BB	AA	AA	AA	AA	AA	AA	AA	AA	AA	1	1	1	1	1	1	1
1105	CEL-15_4222769	15	4222769		AA	BB	BB	BB	BB	BB	BB	BB	BB	BB	1	1	1	1	1	1	1
1106	rs3665826	15	5744460		BB	BB	BB	BB	BB	BB	BB	BB	BB	BB	1	1	1	1	1	1	1
1107	CEL-15_8331158	15	8331158		BB	AA	AA	AA	AA	AA	AA	AA	AA	AA	1	1	1	1	1	1	1
1108	CEL-15_9687257	15	9687257		BB	AA	AA	AA	AA	AA	AA	AA	AA	AA	1	1	1	1	1	1	1
1109	rs13482431	15	11218285		BB	AA	AA	AA	AA	AA	AA	AA	AA	AA	1	1	1	1	1	1	1
1110	rs3711814	15	13122871		BB	AA	AA	AA	AA	AA	AA	AA	AA	AA	1	1	1	1	1	1	1
1111	CEL-15_14786403	15	14786403		BB	AA	AA	AA	AA	AA	AA	AA	AA	AA	1	1	1	1	1	1	1
1112	CEL-15_15482356	15	15482356		AA	BB	BB	BB	BB	BB	BB	BB	BB	BB	1	1	1	1	1	1	1
1113	rs13482455	15	16643375		AA	BB	BB	BB	BB	BB	BB	BB	BB	BB	1	1	1	1	1	1	1
1114	rs3715857	15	19261351		BB	BB	BB	BB	BB	BB	BB	BB	BB	BB	1	1	1	1	1	1	1
1115	rs13482469	15	20978602		BB	AA	AA	AA	AA	AA	AA	AA	AA	AA	1	1	1	1	1	1	1
1116	rs13482477	15	22545113		AA	BB	BB	BB	BB	BB	BB	BB	BB	BB	1	1	1	1	1	1	1
1117	rs13482482	15	24640823		BB	AA	AA	AA	AA	AA	AA	AA	AA	AA	1	1	1	1	1	1	1
1118	rs13482485	15	25491892		AA	BB	BB	BB	BB	BB	BB	BB	BB	BB	1	1	1	1	1	1	1
1119	rs13482497	15	28363926		AA	AA	AA	AA	AA	AA	AA	AA	AA	AA	1	1	1	1	1	1	1
1120	rs13482501	15	29311563		BB	BB	BB	BB	BB	BB	BB	BB	BB	BB	1	1	1	1	1	1	1
1121	rs13482504	15	30361234		BB	AA	AA	AA	AA	AA	AA	AA	AA	AA	1	1	1	1	1	1	1
1122	rs13482509	15	32096277		BB	AA	AA	AA	AA	AA	AA	AA	AA	AA	1	1	1	1	1	1	1
1123	rs6188239	15	34383985		BB	AA	AA	AA	AA	AA	AA	AA	AA	AA	1	1	1	1	1	1	1
1124	CEL-15_36490596	15	36490596		BB	BB	BB	BB	BB	BB	BB	BB	BB	BB	1	1	1	1	1	1	1
1125	rs3695416	15	38562542		BB	AA	AA	AA	AA	AA	AA	AA	AA	AA	1	1	1	1	1	1	1
1126	rs13482529	15	39096937		BB	BB	BB	BB	BB	BB	BB	BB	BB	BB	1	1	1	1	1	1	1
1127	rs3683326	15	41359817		BB	BB	BB	BB	BB	BB	BB	BB	BB	BB	1	1	1	1	1	1	1
1128	CEL-15_43206205	15	43206205		BB	AA	AA	AA	AA	AA	AA	AA	AA	AA	1	1	1	1	1	1	1
1129	rs13482543	15	43892080		AA	BB	BB	BB	BB	BB	BB	BB	BB	BB	1	1	1	1	1	1	1
1130	rs13482549	15	45665306		AA	AA	AA	AA	AA	AA	AA	AA	AA	AA	1	1	1	1	1	1	1
1131	rs13482558	15	47188758		BB	AA	AA	AA	AA	AA	AA	AA	AA	AA	1	1	1	1	1	1	1
1132	rs13482571	15	50021404		AA	BB	BB	BB	BB	BB	BB	BB	BB	BB	1	1	1	1	1	1	1
1133	rs3658705	15	51403508		BB	AA	AA	AA	AA	AA	AA	AA	AA	AA	1	1	1	1	1	1	1
1134	rs3707900	15	52526197		AA	AA	AA	AA	AA	AA	AA	AA	AA	AA	1	1	1	1	1	1	1
1135	rs13482585	15	54079758		BB	BB	BB	BB	BB	BB	BB	BB	BB	BB	1	1	1	1	1	1	1
1136	rs6400804	15	56998500		AA	AA	AA	AA	AA	AA	AA	AA	AA	AA	1	1	1	1	1	1	1
1137	rs13482595	15	58814425		AA	BB	BB	BB	BB	BB	BB	BB	BB	BB	1	1	1	1	1	1	1
1138	rs3683495	15	61406689		AA	BB	BB	BB	BB	BB	BB	BB	BB	BB	1	1	1	1	1	1	1
1139	rs13482602	15	61631955		AA	BB	BB	BB	BB	BB	BB	BB	BB	BB	1	1	1	1	1	1	1
1140	rs3677062	15	63677792		BB	BB	BB	BB	BB	BB	BB	BB	BB	BB	1	1	1	1	1	1	1
1141	rs6381737	15	65856370		AA	AA	AA	AA	AA	AA	AA	AA	AA	AA	1	1	1	1	1	1	1
1142	rs13482628	15	68143270		BB	AA	AA	AA	AA	AA	AA	AA	AA	AA	1	1	1	1	1	1	1
1143	rs13482629	15	68448503		AA	AA	AA	AA	AA	AA	AA	AA	AA	AA	1	1	1	1	1	1	1
1144	rs13482637	15	70770335		AA	AA	AA	AA	AA	AA	AA	AA	AA	AA	1	1	1	1	1	1	1
1145	rs13482642	15	72483350		BB	BB	BB	BB	BB	BB	BB	BB	BB	BB	1	1	1	1	1	1	1
1146	rs8259436	15	75141907		AA	BB	BB	BB	BB	BB	BB	BB	BB	BB	1	1	1	1	1	1	1
1147	rs3660192	15	78151819		AA	BB	BB	BB	BB	BB	BB	BB	BB	BB	1	1	1	1	1	1	1
1148	rs13482661	15	79085767		AA	BB	BB	BB	BB	BB	BB	BB	BB	BB	1	1	1	1	1	1	1
1149	rs3665030	15	79719777		AA	AA	AA	AA	AA	AA	AA	AA	AA	AA	1	1	1	1	1	1	1
1150	rs6276391	15	82164497		AA	AA	AA	AA	AA	AA	AA	AA	AA	AA	1	1	1	1	1	1	1
1151	rs13482673	15	82560799		AA	BB	BB	BB	BB	BB	BB	BB	BB	BB	1	1	1	1	1	1	1
1152	rs3660367	15	85057715		AA	AA	AA	AA	AA	AA	AA	AA	AA	AA	1	1	1	1	1	1	1
1153	rs13482687	15	86303733		AA	BB	BB	BB	BB	BB	BB	BB	BB	BB	1	1	1	1	1	1	1
1154	rs13482695	15	88856958		BB	AA	AA	AA	AA	AA	AA	AA	AA	AA	1	1	1	1	1	1	1
1155	rs13482704	15	90816455		BB	AA	AA	AA	AA	AA	AA	AA	AA	AA	1	1	1	1	1	1	1
1156	rs13482712	15	92664963		AA	AA	AA	AA	AA	AA	AA	AA	AA	AA	1	1	1	1	1	1	1
1157	rs3719217	15	95679367		AA	AA	AA	AA	AA	AA	AA	AA	AA	AA	1	1	1	1	1	1	1
1158	rs6285067	15	95741617		BB	AA	AA	AA	AA	AA	AA	AA	AA	AA	1	1	1	1	1	1	1
1159	rs13482729	15	97550224		BB	AA	AA	AA	AA	AA	AA	AA	AA	AA	1	1	1	1	1	1	1
1160	rs13482738	15	100255519		BB	AA	AA	AA	AA	AA	AA	AA	AA	AA	1	1	1	1	1	1	1
1161	rs13482744	15	102030597		AA	BB	BB	BB	BB	BB	BB	BB	BB	BB	1	1	1	1	1	1	1
1162	rs13482751	15	103433393		BB	BB	BB	BB	BB	BB	BB	BB	BB	BB	1	1	1	1	1	1	1
1163	rs4152638	16	4009670		BB	BB	BB	BB	BB	BB	BB	BB	BB	BB	1	1	1	1	1	1	1
1164	rs4152790	16	4532147		BB	BB	BB	BB	BB	BB	BB	BB	BB	BB	1	1	1	1	1	1	1
1165	rs4231060	16	5907681		BB	AA	AA	AA	AA	AA	AA	AA	AA	AA	1	1	1	1	1	1	1
1166	rs4158907	16	7650712		AA	BB	BB	BB	BB	BB	BB	BB	BB	BB	1	1	1	1	1	1	1
1167	rs4160288	16	9258154		AA	BB	BB	BB	BB	BB	BB	BB	BB	BB	1	1	1	1	1	1	1
1168	rs4162800	16	12215630		AA	BB	BB	BB	BB	BB	BB	BB	BB	BB	1	1	1	1	1	1	1
1169	rs4163196	16	13143895		AA	AA	AA	AA	AA	AA	AA	AA	AA	AA	1	1	1	1	1	1	1
1170	rs4165065	16	17188907		BB	AA	AA	AA	AA	AA	AA	AA	AA	AA	1	1	1	1	1	1	1
1171	rs4165081	16	19654956		BB	AA	AA	AA	AA	AA	AA	AA	AA	AA	1	1	1	1	1	1	1
1172	rs4165279	16	21155526		BB	AA	AA	AA	AA	AA	AA	AA	AA	AA	1	1	1	1	1	1	1
1173	rs4165440	16	24022362		BB	BB	BB	BB	BB	BB	BB	BB	BB	BB	1	1	1	1	1	1	1
1174	rs4165467	16	25257147		BB	BB	BB	BB	BB	BB	BB	BB	BB	BB	1	1	1	1	1	1	1
1175	rs4165602	16	27277369		BB	BB	BB	BB	BB	BB	BB	BB	BB	BB	1	1	1	1	1	1	1
1176	rs4167031	16	28698520		AA	BB	BB	BB	BB	BB	BB	BB	BB	BB	1	1	1	1	1	1	1
1177	rs4168640	16	30855920		AA	BB	BB	BB	BB	BB	BB	BB	BB	BB	1	1	1	1	1	1	1
1178	rs4170308	16	32338346		AA	AA	AA	AA	AA	AA	AA	AA	AA	AA	1	1	1	1	1	1	1
1179	rs4171932	16	34183107		BB	AA	AA	AA	AA	AA	AA	AA	AA	AA	1	1	1	1	1	1	1
1180	rs4172915	16	35504262		AA	AA	AA	AA	AA	AA	AA	AA	AA	AA	1	1	1	1	1	1	1
1181	rs4173902	16	37207323		BB	BB	BB	BB	BB	BB	BB	BB	BB	BB	1	1	1	1	1	1	1
1182	rs4175608	16	39046740		BB	BB	BB	BB	BB	BB	BB	BB	BB	BB	1	1	1	1	1	1	1
1183	rs4177651	16	40548715		AA	BB	BB	BB	BB	BB	BB	BB	BB	BB	1	1	1	1	1	1	1
1184	rs4179075	16	42205435		BB	BB	BB	BB	BB	BB	BB	BB	BB	BB	1	1	1	1	1	1	1
1185	rs4182243	16	46008686		AA	BB	BB	BB	BB	BB	BB	BB	BB	BB	1	1	1	1	1	1	1
1186	rs4183448	16	47148630		BB	AA	AA	AA	AA	AA	AA	AA	AA	AA	1	1	1	1	1	1	1
1187	rs4185639	16	50209266		BB	AA	AA	AA	AA	AA	AA	AA	AA	AA	1	1	1	1	1	1	1
1188	rs4186744	16	51371684		AA	AA	AA	AA	AA	AA	AA	AA	AA	AA	1	1	1	1	1	1	1
1189	rs3696661	16	51606253		AA	AA	AA	AA	AA	AA	AA	AA	AA	AA	1	1	1	1	1	1	1
1190	rs6163640	16	53434895		BB	BB	BB	BB	BB	BB	BB	BB	BB	BB	1	1	1	1	1	1	1
1191	CZECH-16_55104521	16	55104521		AA	AA	AA	AA	AA	AA	AA	AA	AA	AA	1	1	1	1	1	1	1
1192	rs4189277	16	57472587		BB	AA	AA	AA	AA	AA	AA	AA	AA	AA	1	1	1	1	1	1	1
1193	rs4191367	16	59391239		AA	BB	BB	BB	BB	BB	BB	BB	BB	BB	1	1	1	1	1	1	1
1194	rs4193069	16	61234639		BB	BB	BB	BB	BB	BB	BB	BB	BB	BB	1	1	1	1	1	1	1
1195	rs4194417	16	63055086		BB	AA	AA	AA	AA	AA	AA	AA	AA	AA	1	1	1	1	1	1	1
1196	rs4197150	16	66573423		BB	AA	AA	AA	AA	AA	AA	AA	AA	AA	1	1	1	1	1	1	1
1197	rs4197715	16	67541594		AA	AA	AA	AA	AA	AA	AA	AA	AA	AA	1	1	1	1	1	1	1
1198	rs4198737	16	69301525		AA	AA	AA	AA	AA	AA	AA	AA	AA	AA	1	1	1	1	1	1	1
1199	rs4200124	16	71033149		AA	BB	BB	BB	BB	BB	BB	BB	BB	BB	1	1	1	1	1	1	1
1200	rs4201998	16	72860280		BB	AA	AA	AA	AA	AA	AA	AA	AA	AA	1	1	1	1	1	1	1
1201	rs4204106	16	74547672		BB	BB	BB	BB	BB	BB	BB	BB	BB	BB	1	1	1	1	1	1	1
1202	rs3718160	16	77227010		AA	BB	BB	BB	BB	BB	BB	BB	BB	BB	1	1	1	1	1	1	1
1203	rs6317052	16	79873189		AA	AA	AA	AA	AA	AA	AA	AA	AA	AA	1	1	1	1	1	1	1
1204	rs4211364	16	81210555		BB	AA	AA	AA	AA	AA	AA	AA	AA	AA	1	1	1	1	1	1	1
1205	rs4211664	16	83161949		AA	BB	BB	BB	BB	BB	BB	BB	BB	BB	1	1	1	1	1	1	1
1206	rs3680665	16	84938923		AA	BB	BB	BB	BB	BB	BB	BB	BB	BB	1	1	1	1	1	1	1
1207	rs4212102	16	85479261		AA	AA	AA	AA	AA	AA	AA	AA	AA	AA	1	1	1	1	1	1	1
1208	rs4213268	16	86836511		AA	AA	AA	AA	AA	AA	AA	AA	AA	AA	1	1	1	1	1	1	1
1209	rs4214396	16	87920304		AA	AA	AA	AA	AA	AA	AA	AA	AA	AA	1	1	1	1	1	1	1
1210	petM-01322-2	16	88587815		AA	BB	BB	BB	BB	BB	BB	BB	BB	BB	1	1	1	1	1	1	1
1211	rs4219905	16	93471889		BB	AA	AA	AA	AA	AA	AA	AA	AA	AA	1	1	1	1	1	1	1
1212	rs3712360	16	94018736		AA	BB	BB	BB	BB	BB	BB	BB	BB	BB	1	1	1	1	1	1	1
1213	rs3696981	16	98191753		BB	AA	AA	AA	AA	AA	AA	AA	AA	AA	1	1	1	1	1	1	1
1214	rs4136382	17	3388654		AA	BB	BB	BB	BB	BB	BB	BB	BB	BB	1	1	1	1	1	1	1
1215	rs13482843	17	4044700		AA	BB	BB	BB	BB	BB	BB	BB	BB	BB	1	1	1	1	1	1	1
1216	rs13482845	17	4592511		AA	AA	AA	AA	AA	AA	AA	AA	AA	AA	1	1	1	1	1	1	1
1217	UT_17_3.221024	17	5989632		BB	BB	BB	BB	BB	BB	BB	BB	BB	BB	1	1	1	1	1	1	1
1218	rs6196216	17	8381669		BB	AA	AA	AA	AA	AA	AA	AA	AA	AA	1	1	1	1	1	1	1
1219	rs3662575	17	9388595		AA	AA	AA	AA	AA	AA	AA	AA	AA	AA	1	1	1	1	1	1	1
1220	rs3662820	17	11723443		BB	BB	BB	BB	BB	BB	BB	BB	BB	BB	1	1	1	1	1	1	1
1221	rs3672065	17	13064499		AA	BB	BB	BB	BB	BB	BB	BB	BB	BB	1	1	1	1	1	1	1
1222	rs3726555	17	15215815		BB	AA	AA	AA	AA	AA	AA	AA	AA	AA	1	1	1	1	1	1	1
1223	rs13482899	17	16276466		AA	BB	BB	BB	BB	BB	BB	BB	BB	BB	1	1	1	1	1	1	1
1224	rs13482914	17	19510335		AA	BB	BB	BB	BB	BB	BB	BB	BB	BB	1	1	1	1	1	1	1
1225	rs3696835	17	21394398		BB	AA	AA	AA	AA	AA	AA	AA	AA	AA	1	1	1	1	1	1	1
1226	rs3719497	17	24100880		AA	BB	BB	BB	BB	BB	BB	BB	BB	BB	1	1	1	1	1	1	1
1227	rs6397584	17	26039914		AA	BB	BB	BB	BB	BB	BB	BB	BB	BB	1	1	1	1	1	1	1
1228	rs3693494	17	28381655		AA	BB	BB	BB	BB	BB	BB	BB	BB	BB	1	1	1	1	1	1	1
1229	rs3672987	17	31726297		AA	BB	BB	BB	BB	BB	BB	BB	BB	BB	1	1	1	1	1	1	1
1230	rs3682923	17	34343989		AA	BB	BB	BB	BB	BB	BB	BB	BB	BB	1	1	1	1	1	1	1
1231	rs6298471	17	35059374		AA	AA	AA	AA	AA	AA	AA	AA	AA	AA	1	1	1	1	1	1	1
1232	rs6390174	17	37542832		AA	AA	AA	AA	AA	AA	AA	AA	AA	AA	1	1	1	1	1	1	1
1233	rs3702604	17	39103029		BB	AA	AA	AA	AA	AA	AA	AA	AA	AA	1	1	1	1	1	1	1
1234	CEL-17_39772541	17	39772541		AA	BB	BB	BB	BB	BB	BB	BB	BB	BB	1	1	1	1	1	1	1
1235	rs13482997	17	41975280		BB	BB	BB	BB	BB	BB	BB	BB	BB	BB	1	1	1	1	1	1	1
1236	rs13483002	17	43897393		BB	BB	BB	BB	BB	BB	BB	BB	BB	BB	1	1	1	1	1	1	1
1237	rs6409750	17	45506664		AA	BB	BB	BB	BB	BB	BB	BB	BB	BB	1	1	1	1	1	1	1
1238	rs13483016	17	47737011		AA	AA	AA	AA	AA	AA	AA	AA	AA	AA	1	1	1	1	1	1	1
1239	rs3700227	17	50793087		BB	AA	AA	AA	AA	AA	AA	AA	AA	AA	1	1	1	1	1	1	1
1240	rs6272475	17	51663908		AA	BB	BB	BB	BB	BB	BB	BB	BB	BB	1	1	1	1	1	1	1
1241	rs3714226	17	53552802		BB	AA	AA	AA	AA	AA	AA	AA	AA	AA	1	1	1	1	1	1	1
1242	rs3715723	17	56999568		AA	BB	BB	BB	BB	BB	BB	BB	BB	BB	1	1	1	1	1	1	1
1243	rs13483055	17	58655424	X	BB	AA	BB	BB	BB	BB	BB	BB	BB	BB	1	1	1	1	1	1	1
1244	gnf17.064.100	17	61107080		AA	BB	BB	BB	BB	BB	BB	BB	BB	BB	1	1	1	1	1	1	1
1245	rs6402097	17	62066360		AA	AA	AA	AA	AA	AA	AA	AA	AA	AA	1	1	1	1	1	1	1
1246	rs3727008	17	66156395		AA	BB	BB	BB	BB	BB	BB	BB	BB	BB	1	1	1	1	1	1	1
1247	rs13483085	17	66984514		BB	BB	BB	BB	BB	BB	BB	BB	BB	BB	1	1	1	1	1	1	1
1248	rs3660112	17	69021924		AA	BB	BB	BB	BB	BB	BB	BB	BB	BB	1	1	1	1	1	1	1
1249	rs3675634	17	69670995		AA	BB	BB	BB	BB	BB	BB	BB	BB	BB	1	1	1	1	1	1	1
1250	rs3691628	17	70833240		AA	BB	BB	BB	BB	BB	BB	BB	BB	BB	1	1	1	1	1	1	1
1251	rs13483103	17	72668814		BB	BB	BB	BB	BB	BB	BB	BB	BB	BB	1	1	1	1	1	1	1
1252	rs6229946	17	73658199		AA	BB	BB	BB	BB	BB	BB	BB	BB	BB	1	1	1	1	1	1	1
1253	rs3663088	17	75526825		BB	AA	AA	AA	AA	AA	AA	AA	AA	AA	1	1	1	1	1	1	1
1254	rs13483117	17	77391928		BB	AA	AA	AA	AA	AA	AA	AA	AA	AA	1	1	1	1	1	1	1
1255	gnf17.082.284	17	79515223		AA	BB	BB	BB	BB	BB	BB	BB	BB	BB	1	1	1	1	1	1	1
1256	gnf17.083.842	17	81077502		AA	BB	BB	BB	BB	BB	BB	BB	BB	BB	1	1	1	1	1	1	1
1257	rs13483135	17	82051202		AA	BB	BB	BB	BB	BB	BB	BB	BB	BB	1	1	1	1	1	1	1
1258	rs13483144	17	84456436		BB	BB	BB	BB	BB	BB	BB	BB	BB	BB	1	1	1	1	1	1	1
1259	rs4231720	17	85385338		BB	AA	AA	AA	AA	AA	AA	AA	AA	AA	1	1	1	1	1	1	1
1260	rs13483157	17	87503632		AA	AA	AA	AA	AA	AA	AA	AA	AA	AA	1	1	1	1	1	1	1
1261	rs6288047	17	90215134		BB	AA	AA	AA	AA	AA	AA	AA	AA	AA	1	1	1	1	1	1	1
1262	rs6397044	17	91938734		BB	AA	AA	AA	AA	AA	AA	AA	AA	AA	1	1	1	1	1	1	1
1263	rs3706382	17	92912930		AA	AA	AA	AA	AA	AA	AA	AA	AA	AA	1	1	1	1	1	1	1
1264	rs13483183	18	3687056		AA	AA	AA	AA	AA	AA	AA	AA	AA	AA	1	1	1	1	1	1	1
1265	rs13483184	18	3967037		BB	BB	BB	BB	BB	BB	BB	BB	BB	BB	1	1	1	1	1	1	1
1266	gnf18.001.688	18	4813500		BB	BB	BB	BB	BB	BB	BB	BB	BB	BB	1	1	1	1	1	1	1
1267	CEL-18_5565618	18	5565618		BB	BB	BB	BB	BB	BB	BB	BB	BB	BB	1	1	1	1	1	1	1
1268	rs3689558	18	8254573		BB	BB	BB	BB	BB	BB	BB	BB	BB	BB	1	1	1	1	1	1	1
1269	rs3660245	18	9491813		BB	AA	AA	AA	AA	AA	AA	AA	AA	AA	1	1	1	1	1	1	1
1270	rs4231742	18	11306822		AA	AA	AA	AA	AA	AA	AA	AA	AA	AA	1	1	1	1	1	1	1
1271	rs13483212	18	12477417		AA	BB	BB	BB	BB	BB	BB	BB	BB	BB	1	1	1	1	1	1	1
1272	mCV23617245	18	14895705		BB	AA	AA	AA	AA	AA	AA	AA	AA	AA	1	1	1	1	1	1	1
1273	rs6361186	18	15373312		BB	AA	AA	AA	AA	AA	AA	AA	AA	AA	1	1	1	1	1	1	1
1274	rs6358426	18	16784949		BB	AA	AA	AA	AA	AA	AA	AA	AA	AA	1	1	1	1	1	1	1
1275	rs13483244	18	21226461		BB	AA	AA	AA	AA	AA	AA	AA	AA	AA	1	1	1	1	1	1	1
1276	rs4138020	18	23001325		AA	BB	BB	BB	BB	BB	BB	BB	BB	BB	1	1	1	1	1	1	1
1277	gnf18.021.931	18	24860622		BB	BB	BB	BB	BB	BB	BB	BB	BB	BB	1	1	1	1	1	1	1
1278	gnf18.022.796	18	25729264		AA	AA	AA	AA	AA	AA	AA	AA	AA	AA	1	1	1	1	1	1	1
1279	rs13483263	18	26881733		AA	BB	BB	BB	BB	BB	BB	BB	BB	BB	1	1	1	1	1	1	1
1280	rs13483271	18	29410281		AA	AA	AA	AA	AA	AA	AA	AA	AA	AA	1	1	1	1	1	1	1
1281	rs3722973	18	31395543		AA	BB	BB	BB	BB	BB	BB	BB	BB	BB	1	1	1	1	1	1	1
1282	rs3718586	18	33572164		BB	BB	BB	BB	BB	BB	BB	BB	BB	BB	1	1	1	1	1	1	1
1283	rs3725637	18	34867922		BB	AA	AA	AA	AA	AA	AA	AA	AA	AA	1	1	1	1	1	1	1
1284	rs13483299	18	36563136		BB	BB	BB	BB	BB	BB	BB	BB	BB	BB	1	1	1	1	1	1	1
1285	rs3664831	18	37737388		BB	AA	AA	AA	AA	AA	AA	AA	AA	AA	1	1	1	1	1	1	1
1286	rs3699816	18	39756682		BB	AA	AA	AA	AA	AA	AA	AA	AA	AA	1	1	1	1	1	1	1
1287	rs13483319	18	41351739		BB	AA	AA	AA	AA	AA	AA	AA	AA	AA	1	1	1	1	1	1	1
1288	rs3676196	18	43364740		AA	BB	BB	BB	BB	BB	BB	BB	BB	BB	1	1	1	1	1	1	1
1289	rs4231834	18	44463060		AA	BB	BB	BB	BB	BB	BB	BB	BB	BB	1	1	1	1	1	1	1
1290	CEL-18_46082735	18	46082735		AA	BB	BB	BB	BB	AB	AB	BB	BB	BB	1	1	0.5	0.5	1	1	1
1291	rs6184541	18	47884501		AA	AA	AA	AA	AA	AA	AA	AA	AA	AA	1	1	1	1	1	1	1
1292	mCV24106092	18	49464960		BB	AA	AA	AA	AA	AB	AB	AA	AA	AA	1	1	0.5	0.5	1	1	1
1293	rs3674314	18	51674308		AA	BB	BB	BB	BB	BB	BB	BB	BB	BB	1	1	1	1	1	1	1
1294	gnf18.051.412	18	53592447		BB	BB	BB	BB	BB	BB	BB	BB	BB	BB	1	1	1	1	1	1	1
1295	rs13483368	18	54949689		BB	AA	AA	AA	AA	AA	AA	AA	AA	AA	1	1	1	1	1	1	1
1296	rs3683378	18	56183873		AA	AA	AA	AA	AA	AA	AA	AA	AA	AA	1	1	1	1	1	1	1
1297	rs6328845	18	58310005		AA	BB	BB	BB	BB	BB	BB	BB	BB	BB	1	1	1	1	1	1	1
1298	CEL-18_60214752	18	60214752		AA	BB	BB	BB	BB	BB	BB	BB	BB	BB	1	1	1	1	1	1	1
1299	rs8237402	18	62695790		AA	BB	BB	BB	BB	BB	BB	BB	BB	BB	1	1	1	1	1	1	1
1300	rs3720827	18	63808511		AA	BB	BB	BB	BB	BB	BB	BB	BB	BB	1	1	1	1	1	1	1
1301	rs3688789	18	65035105		BB	AA	AA	AA	AA	AA	AA	AA	AA	AA	1	1	1	1	1	1	1
1302	rs3691542	18	67000836		BB	AA	AA	AA	AA	AA	AA	AA	AA	AA	1	1	1	1	1	1	1
1303	rs3658163	18	69187029		BB	BB	BB	BB	BB	BB	BB	BB	BB	BB	1	1	1	1	1	1	1
1304	rs13483426	18	70651591		AA	BB	BB	BB	BB	BB	BB	BB	BB	BB	1	1	1	1	1	1	1
1305	rs6161154	18	71978261		AA	AA	AA	AA	AA	AA	AA	AA	AA	AA	1	1	1	1	1	1	1
1306	rs13483436	18	73957870		BB	BB	BB	BB	BB	BB	BB	BB	BB	BB	1	1	1	1	1	1	1
1307	rs13459193	18	75265583		NC	NC	NC	NC	NC	NC	NC	NC	NC	NC	NA	NA	NA	NA	NA	NA	NA
1308	rs13483446	18	77080840		AA	AA	AA	AA	AA	AA	AA	AA	AA	AA	1	1	1	1	1	1	1
1309	rs3706601	18	77890660		BB	AA	AA	AA	AA	AA	AA	AA	AA	AA	1	1	1	1	1	1	1
1310	rs3720876	18	80361633		BB	AA	AA	AA	AA	AA	AA	AA	AA	AA	1	1	1	1	1	1	1
1311	rs13483462	18	81619936		AA	BB	BB	BB	BB	BB	BB	BB	BB	BB	1	1	1	1	1	1	1
1312	rs13483466	18	82712912		BB	BB	BB	BB	BB	BB	BB	BB	BB	BB	1	1	1	1	1	1	1
1313	mCV24836796	18	86034550		AA	AA	AA	AA	AA	AA	AA	AA	AA	AA	1	1	1	1	1	1	1
1314	rs13483482	18	86617418		BB	BB	BB	BB	BB	BB	BB	BB	BB	BB	1	1	1	1	1	1	1
1315	rs4137441	18	89120861		BB	AA	AA	AA	AA	AA	AA	AA	AA	AA	1	1	1	1	1	1	1
1316	rs3671671	19	4208173		BB	BB	BB	BB	BB	BB	BB	BB	BB	BB	1	1	1	1	1	1	1
1317	rs3713033	19	4818261		BB	BB	BB	BB	BB	BB	BB	BB	BB	BB	1	1	1	1	1	1	1
1318	CEL-19_5283144	19	5283144		AA	AA	AA	AA	AA	AA	AA	AA	AA	AA	1	1	1	1	1	1	1
1319	rs6236348	19	6000186		AA	AA	AA	AA	AA	AA	AA	AA	AA	AA	1	1	1	1	1	1	1
1320	rs13483525	19	9543124		BB	BB	BB	BB	BB	BB	BB	BB	BB	BB	1	1	1	1	1	1	1
1321	UT_19_10.709331	19	9813271		AA	AA	AA	AA	AA	AA	AA	AA	AA	AA	1	1	1	1	1	1	1
1322	rs6316813	19	10572580		BB	BB	BB	BB	BB	BB	BB	BB	BB	BB	1	1	1	1	1	1	1
1323	CEL-19_12595293	19	12595293		AA	AA	AA	AA	AA	AA	AA	AA	AA	AA	1	1	1	1	1	1	1
1324	rs13483540	19	14743248		BB	BB	BB	BB	BB	BB	BB	BB	BB	BB	1	1	1	1	1	1	1
1325	rs3686467	19	16159229		BB	AA	AA	AA	AA	AA	AA	AA	AA	AA	1	1	1	1	1	1	1
1326	rs6223359	19	17804343		AA	BB	BB	BB	BB	BB	BB	BB	BB	BB	1	1	1	1	1	1	1
1327	gnf19.017.711	19	19283950		AA	AA	AA	AA	AA	AA	AA	AA	AA	AA	1	1	1	1	1	1	1
1328	rs6372656	19	21112530		BB	AA	AA	AA	AA	AA	AA	AA	AA	AA	1	1	1	1	1	1	1
1329	rs6309315	19	22859563		AA	BB	BB	BB	BB	BB	BB	BB	BB	BB	1	1	1	1	1	1	1
1330	rs3720897	19	24396755		AA	AA	AA	AA	AA	AA	AA	AA	AA	AA	1	1	1	1	1	1	1
1331	rs6293693	19	25362165		BB	BB	BB	BB	BB	BB	BB	BB	BB	BB	1	1	1	1	1	1	1
1332	rs3090325	19	26007713		BB	AA	AA	AA	AA	AA	AA	AA	AA	AA	1	1	1	1	1	1	1
1333	UT_19_29.979736	19	29540192		AA	BB	BB	BB	BB	BB	BB	BB	BB	BB	1	1	1	1	1	1	1
1334	rs13459194	19	31358105		BB	BB	BB	BB	BB	BB	BB	BB	BB	BB	1	1	1	1	1	1	1
1335	rs6237466	19	31672951		AA	BB	BB	BB	BB	BB	BB	BB	BB	BB	1	1	1	1	1	1	1
1336	CEL-19_34542259	19	34542259		BB	BB	BB	BB	BB	BB	BB	BB	BB	BB	1	1	1	1	1	1	1
1337	gnf19.035.019	19	36467112		AA	BB	BB	BB	BB	BB	BB	BB	BB	BB	1	1	1	1	1	1	1
1338	rs3710829	19	37393165		AA	BB	BB	BB	BB	BB	BB	BB	BB	BB	1	1	1	1	1	1	1
1339	rs3655407	19	39594395		BB	AA	AA	AA	AA	AA	AA	AA	AA	AA	1	1	1	1	1	1	1
1340	rs3656289	19	41749395		AA	BB	BB	BB	BB	BB	BB	BB	BB	BB	1	1	1	1	1	1	1
1341	rs3687275	19	42406846		AA	BB	BB	BB	BB	BB	BB	BB	BB	BB	1	1	1	1	1	1	1
1342	rs13483643	19	44651448		AA	BB	BB	BB	BB	BB	BB	BB	BB	BB	1	1	1	1	1	1	1
1343	mCV23390953	19	45356002		AA	AA	AA	AA	AA	AA	AA	AA	AA	AA	1	1	1	1	1	1	1
1344	rs3023496	19	47482330		AA	BB	BB	BB	BB	BB	BB	BB	BB	BB	1	1	1	1	1	1	1
1345	rs6194426	19	49475053		AA	BB	BB	BB	BB	BB	BB	BB	BB	BB	1	1	1	1	1	1	1
1346	mCV23069572	19	52162185		AA	BB	BB	BB	BB	BB	BB	BB	BB	BB	1	1	1	1	1	1	1
1347	rs6304326	19	52797648		BB	AA	AA	AA	AA	AA	AA	AA	AA	AA	1	1	1	1	1	1	1
1348	rs13483682	19	54535312		BB	AA	AA	AA	AA	AA	AA	AA	AA	AA	1	1	1	1	1	1	1
1349	rs6211533	19	56380821		AA	AA	AA	AA	AA	AA	AA	AA	AA	AA	1	1	1	1	1	1	1
1350	rs6191324	19	58720409		AA	AA	AA	AA	AA	AA	AA	AA	AA	AA	1	1	1	1	1	1	1
1351	UT_4_59.889271	19	59475231		BB	AA	AA	AA	AA	AA	AA	AA	AA	AA	1	1	1	1	1	1	1
1352	rs6413270	18_RANDOM	804035		BB	BB	BB	BB	BB	BB	BB	BB	BB	BB	1	1	1	1	1	1	1
1353	rs3714915	7_RANDOM	12206182		BB	AA	AA	AA	AA	AA	AA	AA	AA	AA	1	1	1	1	1	1	1
1354	rs6384973	7_RANDOM	12916620		BB	AA	AA	AA	AA	AA	AA	AA	AA	AA	1	1	1	1	1	1	1
1355	rs3659551	7_RANDOM	25331885		AA	BB	BB	BB	BB	BB	BB	BB	BB	BB	1	1	1	1	1	1	1
1356	rs3658362	7_RANDOM	37176366		BB	AA	AA	AA	AA	AA	AA	AA	AA	AA	1	1	1	1	1	1	1
1357	rs3700068	7_RANDOM	38982522		BB	AA	AA	AA	AA	AA	AA	AA	AA	AA	1	1	1	1	1	1	1
1358	mCV24845756	UN_RANDOM	24466918		BB	AA	AA	AA	AA	AA	AA	AA	AA	AA	1	1	1	1	1	1	1
1359	rs4217260	UN_RANDOM	82875108		BB	BB	BB	BB	BB	BB	BB	BB	BB	BB	1	1	1	1	1	1	1
1360	rs13483712	X	7885141		BB	AA	AA	AA	AA	AA	AA	AA	AA	AA	1	1	1	1	1	1	1
1361	CEL-X_8334947	X	8334947		BB	AA	AA	AA	AA	AA	AA	AA	AA	AA	1	1	1	1	1	1	1
1362	CEL-X_9031623	X	9031623		BB	BB	BB	BB	BB	BB	BB	BB	BB	BB	1	1	1	1	1	1	1
1363	rs13483724	X	28552142		AA	BB	BB	BB	BB	BB	BB	BB	BB	BB	1	1	1	1	1	1	1
1364	gnfX.023.543	X	31247994		BB	AA	AA	AA	AA	AA	AA	AA	AA	AA	1	1	1	1	1	1	1
1365	gnfX.026.801	X	34572975		BB	AA	AA	AA	AA	AA	AA	AA	AA	AA	1	1	1	1	1	1	1
1366	rs13483731	X	34801132		AA	AA	AA	AA	AA	AA	AA	AA	AA	AA	1	1	1	1	1	1	1
1367	CEL-X_39961894	X	39961894		AA	BB	BB	BB	BB	BB	BB	BB	BB	BB	1	1	1	1	1	1	1
1368	rs13483738	X	40510546		BB	AA	AA	AA	AA	AA	AA	AA	AA	AA	1	1	1	1	1	1	1
1369	rs13483746	X	42770100		BB	AA	AA	AA	AA	AA	AA	AA	AA	AA	1	1	1	1	1	1	1
1370	gnfX.035.350	X	43278349		BB	AA	AA	AA	AA	AA	AA	AA	AA	AA	1	1	1	1	1	1	1
1371	rs13483750	X	43720683		AA	BB	BB	BB	BB	BB	BB	BB	BB	BB	1	1	1	1	1	1	1
1372	CEL-X_44311522	X	44311522		BB	BB	BB	BB	BB	BB	BB	BB	BB	BB	1	1	1	1	1	1	1
1373	rs13483756	X	45475262		BB	BB	BB	BB	BB	BB	BB	BB	BB	BB	1	1	1	1	1	1	1
1374	rs13483761	X	47895370		AA	AA	AA	AA	AA	AA	AA	AA	AA	AA	1	1	1	1	1	1	1
1375	rs13483765	X	49186978		AA	BB	BB	BB	BB	BB	BB	BB	BB	BB	1	1	1	1	1	1	1
1376	gnfX.044.260	X	52389338		AA	BB	BB	BB	BB	BB	BB	BB	BB	BB	1	1	1	1	1	1	1
1377	rs13483777	X	52741694		BB	BB	BB	BB	BB	BB	BB	BB	BB	BB	1	1	1	1	1	1	1
1378	rs13483781	X	53942181		AA	AA	AA	AA	AA	AA	AA	AA	AA	AA	1	1	1	1	1	1	1
1379	rs13483783	X	55210782		AA	AA	AA	AA	AA	AA	AA	AA	AA	AA	1	1	1	1	1	1	1
1380	rs13483786	X	56181989		AA	AA	AA	AA	AA	AA	AA	AA	AA	AA	1	1	1	1	1	1	1
1381	CEL-X_59515625	X	59515625		AA	AA	AA	AA	AA	AA	AA	AA	AA	AA	1	1	1	1	1	1	1
1382	CEL-X_60181392	X	60181392		AA	BB	BB	BB	BB	BB	BB	BB	BB	BB	1	1	1	1	1	1	1
1383	petM-05810-1	X	61228987		BB	AA	AA	AA	AA	AA	AA	AA	AA	AA	1	1	1	1	1	1	1
1384	rs3157124	X	63007260		BB	AA	AA	AA	AA	AA	AA	AA	AA	AA	1	1	1	1	1	1	1
1385	rs13483825	X	65765926		BB	BB	BB	BB	BB	BB	BB	BB	BB	BB	1	1	1	1	1	1	1
1386	CEL-X_66015326	X	66015326		BB	AA	AA	AA	AA	AA	AA	AA	AA	AA	1	1	1	1	1	1	1
1387	rs13483831	X	67285372		BB	AA	AA	AA	AA	AA	AA	AA	AA	AA	1	1	1	1	1	1	1
1388	CEL-X_68179178	X	68179178		AA	AA	AA	AA	AA	AA	AA	AA	AA	AA	1	1	1	1	1	1	1
1389	CEL-X_72627341	X	72627341		BB	BB	BB	BB	BB	BB	BB	BB	BB	BB	1	1	1	1	1	1	1
1390	CEL-X_72875547	X	72875547		AA	AA	AA	AA	AA	AA	AA	AA	AA	AA	1	1	1	1	1	1	1
1391	rs13483858	X	73756646		AA	AA	AA	AA	AA	AA	AA	AA	AA	AA	1	1	1	1	1	1	1
1392	rs13483862	X	74580193		BB	BB	BB	BB	BB	BB	BB	BB	BB	BB	1	1	1	1	1	1	1
1393	CEL-X_75125049	X	75125049		BB	BB	BB	BB	BB	BB	BB	BB	BB	BB	1	1	1	1	1	1	1
1394	rs13483868	X	76146750		BB	BB	BB	BB	BB	BB	BB	BB	BB	BB	1	1	1	1	1	1	1
1395	rs3725966	X	77048128		BB	AA	AA	AA	AA	AA	AA	AA	AA	AA	1	1	1	1	1	1	1
1396	CEL-X_77780392	X	77780392		BB	AA	AA	AA	AA	AA	AA	AA	AA	AA	1	1	1	1	1	1	1
1397	rs13483877	X	78499387		BB	AA	AA	AA	AA	AA	AA	AA	AA	AA	1	1	1	1	1	1	1
1398	rs13483805	X	81745577		AA	AA	AA	AA	AA	AA	AA	AA	AA	AA	1	1	1	1	1	1	1
1399	gnfX.076.619	X	84227028		BB	AA	AA	AA	AA	AA	AA	AA	AA	AA	1	1	1	1	1	1	1
1400	rs13483884	X	85456399		AA	AA	AA	AA	AA	AA	AA	AA	AA	AA	1	1	1	1	1	1	1
1401	rs13459181	X	86087663		BB	BB	BB	BB	BB	BB	BB	BB	BB	BB	1	1	1	1	1	1	1
1402	gnfX.080.189	X	87586756		BB	BB	BB	BB	BB	BB	BB	BB	BB	BB	1	1	1	1	1	1	1
1403	rs13483894	X	87902633		AA	AA	AA	AA	AA	AA	AA	AA	AA	AA	1	1	1	1	1	1	1
1404	rs6182892	X	88379974		BB	BB	BB	BB	BB	BB	BB	BB	BB	BB	1	1	1	1	1	1	1
1405	CEL-X_89752158	X	89752158		BB	BB	NC	BB	BB	BB	BB	BB	BB	BB	NA	NA	NA	NA	NA	NA	NA
1406	CEL-X_91222960	X	91222960		BB	BB	BB	BB	BB	BB	BB	BB	BB	BB	1	1	1	1	1	1	1
1407	gnfX.084.751	X	92235622		BB	BB	BB	BB	BB	BB	BB	BB	BB	BB	1	1	1	1	1	1	1
1408	gnfX.086.039	X	93530235		AA	AA	AA	AA	AA	AA	AA	AA	AA	AA	1	1	1	1	1	1	1
1409	rs13483921	X	95063466		AA	BB	BB	BB	BB	BB	BB	BB	BB	BB	1	1	1	1	1	1	1
1410	rs13483926	X	97492766		BB	AA	AA	AA	AA	AA	AA	AA	AA	AA	1	1	1	1	1	1	1
1411	rs13483929	X	98226460		AA	BB	BB	BB	BB	BB	BB	BB	BB	BB	1	1	1	1	1	1	1
1412	CEL-X_100299803	X	100299803		BB	BB	BB	BB	BB	BB	BB	BB	BB	BB	1	1	1	1	1	1	1
1413	rs13483937	X	102010268		BB	BB	BB	BB	BB	BB	BB	BB	BB	BB	1	1	1	1	1	1	1
1414	rs13483941	X	102845364		BB	BB	BB	BB	BB	BB	BB	BB	BB	BB	1	1	1	1	1	1	1
1415	rs6342003	X	103875234		BB	BB	BB	BB	BB	BB	BB	BB	BB	BB	1	1	1	1	1	1	1
1416	CEL-X_106858553	X	106858553		AA	BB	BB	BB	BB	BB	BB	BB	BB	BB	1	1	1	1	1	1	1
1417	rs6363550	X	109582439		AA	AA	AA	AA	AA	AA	AA	AA	AA	AA	1	1	1	1	1	1	1
1418	rs13483971	X	111135758		AA	AA	AA	AA	AA	AA	AA	AA	AA	AA	1	1	1	1	1	1	1
1419	CEL-X_112457192	X	112457192		AA	AA	AA	AA	AA	AA	AA	AA	AA	AA	1	1	1	1	1	1	1
1420	CEL-X_112904656	X	112904656		AA	AA	AA	AA	AA	AA	AA	AA	AA	AA	1	1	1	1	1	1	1
1421	CZECH-X_116527625	X	116527625		BB	BB	BB	BB	BB	BB	BB	BB	BB	BB	1	1	1	1	1	1	1
1422	CEL-X_117683749	X	117683749		BB	BB	BB	BB	BB	BB	BB	BB	BB	BB	1	1	1	1	1	1	1
1423	rs6205221	X	120300412		BB	AA	AA	AA	AA	AA	AA	AA	AA	AA	1	1	1	1	1	1	1
1424	rs6221690	X	121042456		BB	AA	AA	AA	AA	AA	AA	AA	AA	AA	1	1	1	1	1	1	1
1425	rs13483997	X	122120659		AA	BB	BB	BB	BB	BB	BB	BB	BB	BB	1	1	1	1	1	1	1
1426	rs13484004	X	123782683		BB	AA	AA	AA	AA	AA	AA	AA	AA	AA	1	1	1	1	1	1	1
1427	rs3702256	X	124956381		BB	AA	AA	AA	AA	AA	AA	AA	AA	AA	1	1	1	1	1	1	1
1428	CEL-X_125736335	X	125736335		AA	BB	BB	BB	BB	BB	BB	BB	BB	BB	1	1	1	1	1	1	1
1429	rs3697198	X	126223821		AA	BB	BB	BB	BB	BB	BB	BB	BB	BB	1	1	1	1	1	1	1
1430	rs13484024	X	128014181		BB	BB	BB	BB	BB	BB	BB	BB	BB	BB	1	1	1	1	1	1	1
1431	rs13484031	X	129847872		BB	AA	AA	AA	AA	AA	AA	AA	AA	AA	1	1	1	1	1	1	1
1432	rs13484034	X	130685594		AA	BB	BB	BB	BB	BB	BB	BB	BB	BB	1	1	1	1	1	1	1
1433	rs13484042	X	132280571		BB	AA	AA	AA	AA	AA	AA	AA	AA	AA	1	1	1	1	1	1	1
1434	rs13484043	X	132699243		BB	AA	AA	AA	AA	AA	AA	AA	AA	AA	1	1	1	1	1	1	1
1435	CEL-X_133525088	X	133525088		BB	BB	BB	BB	BB	BB	BB	BB	BB	BB	1	1	1	1	1	1	1
1436	rs13484050	X	134426687		BB	BB	BB	BB	BB	BB	BB	BB	BB	BB	1	1	1	1	1	1	1
1437	rs13484060	X	136857358		BB	AA	AA	AA	AA	AA	AA	AA	AA	AA	1	1	1	1	1	1	1
1438	rs13484070	X	140595720		AA	AA	AA	AA	AA	AA	AA	AA	AA	AA	1	1	1	1	1	1	1
1439	CEL-X_142652525	X	142652525		AA	BB	BB	BB	BB	BB	BB	BB	BB	BB	1	1	1	1	1	1	1
1440	CEL-X_143595976	X	143595976		BB	AA	AA	AA	AA	AA	AA	AA	AA	AA	1	1	1	1	1	1	1
1441	rs13484087	X	145863727		BB	BB	BB	BB	BB	BB	BB	BB	BB	BB	1	1	1	1	1	1	1
1442	rs13484094	X	147274623		AA	AA	AA	AA	AA	AA	AA	AA	AA	AA	1	1	1	1	1	1	1
1443	rs6365259	X	150148872		AA	AA	AA	AA	AA	AA	AA	AA	AA	AA	1	1	1	1	1	1	1
1444	gnfX.141.820	X	151555476		AA	AA	AA	AA	AA	AA	AA	AA	AA	AA	1	1	1	1	1	1	1
1445	CEL-X_154048891	X	154048891		BB	AA	AA	AA	AA	AA	AA	AA	AA	AA	1	1	1	1	1	1	1
1446	CEL-X_155542834	X	155542834		BB	AA	AA	AA	AA	AA	AA	AA	AA	AA	1	1	1	1	1	1	1
1447	gnfX.146.867	X	156799296		BB	AA	AA	AA	AA	AA	AA	AA	AA	AA	1	1	1	1	1	1	1
1448	gnfX.148.995	X	158940488		AA	BB	BB	BB	BB	BB	BB	BB	BB	BB	1	1	1	1	1	1	1
1449	rs13483844	X_RANDOM	10762134		AA	AA	AA	AA	AA	AA	AA	AA	AA	AA	1	1	1	1	1	1	1
															1431	1431	1430	1430	1430	1431	1429
															1431	1431	1431	1431	1430	1431	1429
															1	1	0.999301	0.999301	1	1	1
